# Supplementary material for: Crystalline boron-linked tetraaminoethylene radical cations
Source: Chem Sci. 2017 Sep 12;8(11):7419–23. doi: 10.1039/c7sc03528d (PMC5674142; doi:10.1039/c7sc03528d)
Supplement: Supplementary file 2 [file SC-008-C7SC03528D-s002.cif]

# Electronic Supplementary Material (ESI) for Chemical Science.
# This journal is © The Royal Society of Chemistry 2017

####################################################################### 
# 
# This file contains crystal structure data downloaded from the 
# Cambridge Structural Database (CSD) hosted by the Cambridge 
# Crystallographic Data Centre (CCDC).
# 
# Full information about CCDC data access policies and citation 
# guidelines are available at http://www.ccdc.cam.ac.uk/access/V1 
# 
# Audit and citation data items may have been added by the CCDC. 
# Please retain this information to preserve the provenance of 
# this file and to allow appropriate attribution of the data. 
# 
#######################################################################

data_I
_database_code_depnum_ccdc_archive 'CCDC 1548462'
_audit_update_record             
;
2017-05-08 deposited with the CCDC.
2017-09-12 downloaded from the CCDC.
;
_chemical_name_systematic        ?
_chemical_name_common            ?
_chemical_formula_moiety         ?
_chemical_formula_sum            'C52 H56 B2 Br2 Cl6 N4'
_chemical_formula_iupac          ?
_chemical_formula_weight         1131.14

_chemical_melting_point          ?

_space_group_crystal_system      triclinic
_space_group_name_H-M_alt        'P -1'
_space_group_name_Hall           '-P 1'
loop_
_space_group_symop_operation_xyz
'x, y, z'
'-x, -y, -z'

_cell_length_a                   9.2160(12)
_cell_length_b                   10.4837(15)
_cell_length_c                   14.3635(19)
_cell_angle_alpha                81.176(4)
_cell_angle_beta                 78.995(4)
_cell_angle_gamma                73.107(4)
_cell_volume                     1296.4(3)
_cell_formula_units_Z            1
_cell_measurement_reflns_used    3323
_cell_measurement_theta_min      2.3788
_cell_measurement_theta_max      22.9083
_cell_measurement_temperature    103.(2)

_exptl_crystal_description       block
_exptl_crystal_colour            colourless
_exptl_crystal_size_max          0.400
_exptl_crystal_size_mid          0.280
_exptl_crystal_size_min          0.100
_exptl_crystal_density_diffrn    1.449
_exptl_crystal_density_meas      ?
_exptl_crystal_density_method    'not measured'
_exptl_crystal_F_000             578

_exptl_absorpt_coefficient_mu    1.912
_exptl_absorpt_correction_type   Multi-Scan
_exptl_absorpt_process_details   
;
SADABS-2014/5 - Bruker AXS area detector scaling and absorption correction
;
_exptl_absorpt_correction_T_min  0.53
_exptl_absorpt_correction_T_max  0.83

_exptl_special_details           
;
;

_diffrn_ambient_temperature      103.(2)

_diffrn_source                   'fine-focus sealed tube'
_diffrn_source_type              'Bruker KappaCCD'

_diffrn_radiation_type           MoK\a
_diffrn_radiation_wavelength     0.71073
_diffrn_radiation_monochromator  graphite
_diffrn_measurement_device_type  'CCD area detector'
_diffrn_measurement_method       'phi and omega scans'
_diffrn_detector_area_resol_mean 8.3333
_diffrn_reflns_number            27435
_diffrn_reflns_av_R_equivalents  0.0963
_diffrn_reflns_av_unetI/netI     0.1154
_diffrn_reflns_theta_min         2.04
_diffrn_reflns_theta_max         29.20
_diffrn_reflns_theta_full        29.20
_diffrn_measured_fraction_theta_max 0.988
_diffrn_measured_fraction_theta_full 0.988
_diffrn_reflns_limit_h_min       -12
_diffrn_reflns_limit_h_max       12
_diffrn_reflns_limit_k_min       -14
_diffrn_reflns_limit_k_max       14
_diffrn_reflns_limit_l_min       -19
_diffrn_reflns_limit_l_max       19

_refine_special_details          
;
;

_reflns_number_total             6956
_reflns_number_gt                4434
_reflns_threshold_expression     'I > 2\s(I)'

_refine_ls_structure_factor_coef Fsqd
_refine_ls_matrix_type           full
_refine_ls_R_factor_all          0.1048
_refine_ls_R_factor_gt           0.0500
_refine_ls_wR_factor_gt          0.0908
_refine_ls_wR_factor_ref         0.1057
_refine_ls_goodness_of_fit_ref   0.999
_refine_ls_restrained_S_all      0.999
_refine_ls_number_reflns         6956
_refine_ls_number_parameters     304
_refine_ls_number_restraints     0
_refine_ls_number_constraints    ?
_refine_ls_hydrogen_treatment    constr
_refine_ls_weighting_scheme      calc
_refine_ls_weighting_details     
'w=1/[\s^2^(Fo^2^)+(0.0357P)^2^] where P=(Fo^2^+2Fc^2^)/3'

_atom_sites_solution_hydrogens   geom
_atom_sites_solution_primary     ?
_atom_sites_solution_secondary   ?

_refine_ls_shift/su_max          0.001
_refine_ls_shift/su_mean         0.000
_refine_diff_density_max         0.913
_refine_diff_density_min         -0.722
_refine_ls_extinction_method     none
_refine_ls_extinction_coef       ?

loop_
_atom_type_symbol
_atom_type_description
_atom_type_scat_dispersion_real
_atom_type_scat_dispersion_imag
_atom_type_scat_source
C C 0.0033 0.0016 'International Tables Vol C Tables 4.2.6.8 and 6.1.1.4'
H H 0.0000 0.0000 'International Tables Vol C Tables 4.2.6.8 and 6.1.1.4'
B B 0.0013 0.0007 'International Tables Vol C Tables 4.2.6.8 and 6.1.1.4'
N N 0.0061 0.0033 'International Tables Vol C Tables 4.2.6.8 and 6.1.1.4'
Br Br -0.2901 2.4595 'International Tables Vol C Tables 4.2.6.8 and 6.1.1.4'
Cl Cl 0.1484 0.1585 'International Tables Vol C Tables 4.2.6.8 and 6.1.1.4'

_computing_data_collection       'APEX3 (Bruker AXS Inc., 2015)'
_computing_cell_refinement       'SAINT V8.34A (Bruker AXS Inc., 2013)'
_computing_data_reduction        'SAINT V8.34A (Bruker AXS Inc., 2013)'
_computing_structure_solution    'XT, VERSION 2014/4'
_computing_structure_refinement  'SHELXL-2014/7 (Sheldrick, 2014)'
_computing_molecular_graphics    'XP (Bruker AXS Inc., 2015)'
_computing_publication_material  'APEX3 (Bruker AXS Inc., 2015)'

loop_
_atom_site_type_symbol
_atom_site_label
_atom_site_fract_x
_atom_site_fract_y
_atom_site_fract_z
_atom_site_U_iso_or_equiv
_atom_site_adp_type
_atom_site_calc_flag
_atom_site_refinement_flags_adp
_atom_site_refinement_flags_occupancy
_atom_site_refinement_flags_posn
_atom_site_occupancy
_atom_site_disorder_assembly
_atom_site_disorder_group
B B1 0.0686(4) 0.8535(3) 0.6257(3) 0.0156(8) Uani d . . . 1 . .
Br Br1 0.24382(4) 0.90092(3) 0.67753(2) 0.01857(10) Uani d . . . 1 . .
C C1 0.1962(3) 0.9635(3) 0.3067(2) 0.0127(6) Uani d . . . 1 . .
C C2 0.3301(3) 0.9992(3) 0.3114(2) 0.0161(7) Uani d . . . 1 . .
C C3 0.3340(4) 1.0908(3) 0.3817(2) 0.0215(7) Uani d . . . 1 . .
H H3A 0.4399 1.0939 0.3793 0.032 Uiso calc U . R 1 . .
H H3B 0.2946 1.0569 0.4461 0.032 Uiso calc U . R 1 . .
H H3C 0.27 1.1811 0.3653 0.032 Uiso calc U . R 1 . .
C C4 0.4602(3) 0.9526(3) 0.2462(2) 0.0191(7) Uani d . . . 1 . .
H H4 0.5512 0.9765 0.2485 0.023 Uiso calc U . R 1 . .
C C5 0.4615(4) 0.8720(3) 0.1775(2) 0.0192(7) Uani d . . . 1 . .
C C6 0.6060(4) 0.8210(4) 0.1078(3) 0.0326(9) Uani d . . . 1 . .
H H6A 0.6203 0.726 0.1022 0.049 Uiso calc U . R 1 . .
H H6B 0.6947 0.8317 0.131 0.049 Uiso calc U . R 1 . .
H H6C 0.5964 0.8723 0.0452 0.049 Uiso calc U . R 1 . .
C C7 0.3271(4) 0.8402(3) 0.1745(2) 0.0182(7) Uani d . . . 1 . .
H H7 0.3267 0.7857 0.1275 0.022 Uiso calc U . R 1 . .
C C8 0.1918(3) 0.8847(3) 0.2377(2) 0.0147(7) Uani d . . . 1 . .
C C9 0.0509(3) 0.8464(3) 0.2274(2) 0.0188(7) Uani d . . . 1 . .
H H9A -0.0024 0.9098 0.1793 0.028 Uiso calc U . R 1 . .
H H9B -0.0177 0.8486 0.2887 0.028 Uiso calc U . R 1 . .
H H9C 0.0809 0.7558 0.2076 0.028 Uiso calc U . R 1 . .
C C10 0.2115(3) 0.7285(3) 0.4622(2) 0.0138(6) Uani d . . . 1 . .
C C11 0.3704(3) 0.6951(3) 0.4386(2) 0.0153(7) Uani d . . . 1 . .
C C12 0.4733(3) 0.7574(3) 0.4754(2) 0.0226(8) Uani d . . . 1 . .
H H12A 0.4149 0.8463 0.4941 0.034 Uiso calc U . R 1 . .
H H12B 0.5594 0.7659 0.4253 0.034 Uiso calc U . R 1 . .
H H12C 0.5126 0.7004 0.5308 0.034 Uiso calc U . R 1 . .
C C13 0.4376(4) 0.5957(3) 0.3764(2) 0.0197(7) Uani d . . . 1 . .
H H13 0.5461 0.5717 0.3588 0.024 Uiso calc U . R 1 . .
C C14 0.3536(4) 0.5310(3) 0.3393(2) 0.0201(7) Uani d . . . 1 . .
C C15 0.4302(4) 0.4338(3) 0.2659(2) 0.0258(8) Uani d . . . 1 . .
H H15A 0.4485 0.4837 0.2033 0.039 Uiso calc U . R 1 . .
H H15B 0.3636 0.3771 0.2633 0.039 Uiso calc U . R 1 . .
H H15C 0.5283 0.3775 0.2834 0.039 Uiso calc U . R 1 . .
C C16 0.1965(4) 0.5617(3) 0.3699(2) 0.0185(7) Uani d . . . 1 . .
H H16 0.1376 0.5146 0.3482 0.022 Uiso calc U . R 1 . .
C C17 0.1226(3) 0.6591(3) 0.4312(2) 0.0159(7) Uani d . . . 1 . .
C C18 -0.0482(3) 0.6892(3) 0.4619(2) 0.0182(7) Uani d . . . 1 . .
H H18A -0.0884 0.6286 0.4349 0.027 Uiso calc U . R 1 . .
H H18B -0.0967 0.7822 0.4393 0.027 Uiso calc U . R 1 . .
H H18C -0.0708 0.6766 0.5317 0.027 Uiso calc U . R 1 . .
C C19 0.0413(3) 0.7243(3) 0.6938(2) 0.0142(6) Uani d . . . 1 . .
C C20 0.1366(4) 0.5965(3) 0.6781(2) 0.0210(7) Uani d . . . 1 . .
H H20 0.2097 0.5856 0.6215 0.025 Uiso calc U . R 1 . .
C C21 0.1280(4) 0.4848(3) 0.7425(2) 0.0229(8) Uani d . . . 1 . .
H H21 0.1949 0.3994 0.7296 0.027 Uiso calc U . R 1 . .
C C22 0.0223(4) 0.4976(3) 0.8251(2) 0.0235(8) Uani d . . . 1 . .
H H22 0.0157 0.4213 0.8692 0.028 Uiso calc U . R 1 . .
C C23 -0.0727(4) 0.6212(3) 0.8428(2) 0.0280(8) Uani d . . . 1 . .
H H23 -0.1456 0.631 0.8996 0.034 Uiso calc U . R 1 . .
C C24 -0.0632(4) 0.7335(3) 0.7778(2) 0.0257(8) Uani d . . . 1 . .
H H24 -0.1301 0.8186 0.7915 0.031 Uiso calc U . R 1 . .
C C25 0.7534(4) 0.2727(3) 0.0840(2) 0.0304(9) Uani d . . . 1 . .
H H25 0.7663 0.2846 0.1494 0.037 Uiso calc U . R 1 . .
C C26 0.0576(3) 0.9557(3) 0.4680(2) 0.0112(6) Uani d . . . 1 . .
Cl Cl1 0.71273(11) 0.42957(9) 0.01780(7) 0.0406(3) Uani d . . . 1 . .
Cl Cl2 0.92478(13) 0.16664(10) 0.03053(7) 0.0504(3) Uani d . . . 1 . .
Cl Cl3 0.59988(13) 0.20053(10) 0.09388(7) 0.0461(3) Uani d . . . 1 . .
N N1 0.0649(3) 1.0119(2) 0.37855(16) 0.0111(5) Uani d . . . 1 . .
N N2 0.1251(3) 0.8424(2) 0.51519(17) 0.0117(5) Uani d . . . 1 . .

loop_
_atom_site_aniso_label
_atom_site_aniso_U_11
_atom_site_aniso_U_22
_atom_site_aniso_U_33
_atom_site_aniso_U_12
_atom_site_aniso_U_13
_atom_site_aniso_U_23
B1 0.0155(19) 0.0149(18) 0.0162(19) -0.0050(15) -0.0017(15) -0.0006(15)
Br1 0.01624(17) 0.02222(18) 0.01883(18) -0.00707(13) -0.00401(13) -0.00156(13)
C1 0.0148(16) 0.0143(15) 0.0085(15) -0.0050(13) 0.0017(12) -0.0017(12)
C2 0.0145(16) 0.0182(16) 0.0159(17) -0.0061(13) -0.0004(13) -0.0016(13)
C3 0.0162(17) 0.0260(18) 0.0261(19) -0.0107(15) 0.0003(14) -0.0087(15)
C4 0.0151(17) 0.0206(17) 0.0207(18) -0.0072(14) 0.0016(14) -0.0002(14)
C5 0.0188(18) 0.0191(17) 0.0168(18) -0.0048(14) 0.0030(14) -0.0006(13)
C6 0.025(2) 0.040(2) 0.030(2) -0.0065(17) 0.0057(17) -0.0127(18)
C7 0.0266(19) 0.0143(16) 0.0136(17) -0.0045(14) -0.0014(14) -0.0051(13)
C8 0.0194(17) 0.0130(15) 0.0113(16) -0.0043(13) -0.0034(13) 0.0005(12)
C9 0.0233(18) 0.0199(17) 0.0151(17) -0.0078(14) -0.0024(14) -0.0042(13)
C10 0.0173(17) 0.0103(15) 0.0131(16) -0.0048(13) -0.0005(13) 0.0007(12)
C11 0.0148(16) 0.0159(16) 0.0131(16) -0.0032(13) -0.0006(13) 0.0016(13)
C12 0.0136(17) 0.0312(19) 0.0228(19) -0.0044(15) -0.0024(14) -0.0058(15)
C13 0.0169(17) 0.0167(16) 0.0186(18) 0.0030(14) 0.0015(14) -0.0012(13)
C14 0.0263(19) 0.0130(16) 0.0171(18) -0.0030(14) -0.0003(15) 0.0020(13)
C15 0.029(2) 0.0177(18) 0.025(2) 0.0009(15) 0.0012(16) -0.0070(15)
C16 0.0243(19) 0.0140(16) 0.0174(17) -0.0082(14) -0.0011(14) 0.0008(13)
C17 0.0169(17) 0.0100(15) 0.0172(17) -0.0002(13) -0.0006(14) 0.0005(13)
C18 0.0190(17) 0.0175(16) 0.0206(18) -0.0090(14) -0.0007(14) -0.0047(14)
C19 0.0115(16) 0.0167(16) 0.0152(17) -0.0057(13) -0.0024(13) 0.0005(13)
C20 0.0182(18) 0.0209(17) 0.0191(18) -0.0024(14) 0.0035(14) -0.0009(14)
C21 0.027(2) 0.0150(16) 0.0231(19) -0.0023(15) -0.0031(15) 0.0002(14)
C22 0.028(2) 0.0203(18) 0.0240(19) -0.0133(16) -0.0042(16) 0.0051(15)
C23 0.030(2) 0.0246(19) 0.024(2) -0.0094(17) 0.0093(16) 0.0006(15)
C24 0.027(2) 0.0158(17) 0.026(2) -0.0018(15) 0.0055(16) 0.0023(14)
C25 0.049(2) 0.0242(19) 0.0162(19) -0.0113(18) -0.0017(17) 0.0007(15)
C26 0.0089(15) 0.0139(15) 0.0140(16) -0.0057(12) -0.0027(12) -0.0048(12)
Cl1 0.0449(6) 0.0284(5) 0.0407(6) -0.0089(5) 0.0010(5) 0.0088(4)
Cl2 0.0638(8) 0.0420(6) 0.0296(6) 0.0142(5) -0.0064(5) -0.0125(5)
Cl3 0.0742(8) 0.0498(6) 0.0268(5) -0.0383(6) -0.0055(5) -0.0024(5)
N1 0.0129(13) 0.0131(13) 0.0086(13) -0.0046(10) -0.0033(10) -0.0010(10)
N2 0.0103(13) 0.0122(13) 0.0120(13) -0.0025(10) -0.0010(10) -0.0014(10)

_geom_special_details            
;

All esds (except the esd in the dihedral angle between two l.s. planes)
are estimated using the full covariance matrix.  The cell esds are taken
into account individually in the estimation of esds in distances, angles
and torsion angles; correlations between esds in cell parameters are only
used when they are defined by crystal symmetry.  An approximate (isotropic)
treatment of cell esds is used for estimating esds involving l.s. planes.
;

loop_
_geom_bond_atom_site_label_1
_geom_bond_atom_site_label_2
_geom_bond_site_symmetry_2
_geom_bond_distance
_geom_bond_publ_flag
B1 N1 2_576 1.581(4) ?
B1 N2 . 1.585(4) ?
B1 C19 . 1.597(4) ?
B1 Br1 . 2.109(3) ?
C1 C8 . 1.397(4) ?
C1 C2 . 1.406(4) ?
C1 N1 . 1.454(4) ?
C2 C4 . 1.388(4) ?
C2 C3 . 1.508(4) ?
C4 C5 . 1.390(4) ?
C5 C7 . 1.382(4) ?
C5 C6 . 1.517(4) ?
C7 C8 . 1.398(4) ?
C8 C9 . 1.504(4) ?
C10 C11 . 1.389(4) ?
C10 C17 . 1.408(4) ?
C10 N2 . 1.461(4) ?
C11 C13 . 1.404(4) ?
C11 C12 . 1.503(4) ?
C13 C14 . 1.384(4) ?
C14 C16 . 1.387(4) ?
C14 C15 . 1.509(4) ?
C16 C17 . 1.387(4) ?
C17 C18 . 1.504(4) ?
C19 C24 . 1.390(4) ?
C19 C20 . 1.397(4) ?
C20 C21 . 1.388(4) ?
C21 C22 . 1.381(4) ?
C22 C23 . 1.366(4) ?
C23 C24 . 1.399(4) ?
C25 Cl1 . 1.746(3) ?
C25 Cl2 . 1.760(4) ?
C25 Cl3 . 1.762(4) ?
C26 N2 . 1.320(3) ?
C26 N1 . 1.327(4) ?
C26 C26 2_576 1.466(5) ?
N1 B1 2_576 1.581(4) ?

loop_
_geom_angle_atom_site_label_1
_geom_angle_atom_site_label_2
_geom_angle_atom_site_label_3
_geom_angle_site_symmetry_1
_geom_angle_site_symmetry_3
_geom_angle
_geom_angle_publ_flag
N1 B1 N2 2_576 . 99.8(2) ?
N1 B1 C19 2_576 . 120.5(3) ?
N2 B1 C19 . . 119.2(3) ?
N1 B1 Br1 2_576 . 105.35(19) ?
N2 B1 Br1 . . 106.11(19) ?
C19 B1 Br1 . . 104.4(2) ?
C8 C1 C2 . . 121.5(3) ?
C8 C1 N1 . . 122.7(3) ?
C2 C1 N1 . . 115.8(2) ?
C4 C2 C1 . . 118.3(3) ?
C4 C2 C3 . . 119.5(3) ?
C1 C2 C3 . . 122.1(3) ?
C2 C4 C5 . . 122.0(3) ?
C7 C5 C4 . . 118.0(3) ?
C7 C5 C6 . . 121.2(3) ?
C4 C5 C6 . . 120.9(3) ?
C5 C7 C8 . . 122.9(3) ?
C1 C8 C7 . . 117.3(3) ?
C1 C8 C9 . . 123.9(3) ?
C7 C8 C9 . . 118.8(3) ?
C11 C10 C17 . . 121.8(3) ?
C11 C10 N2 . . 122.5(3) ?
C17 C10 N2 . . 115.6(3) ?
C10 C11 C13 . . 116.8(3) ?
C10 C11 C12 . . 124.6(3) ?
C13 C11 C12 . . 118.5(3) ?
C14 C13 C11 . . 123.2(3) ?
C13 C14 C16 . . 117.7(3) ?
C13 C14 C15 . . 120.9(3) ?
C16 C14 C15 . . 121.4(3) ?
C17 C16 C14 . . 122.0(3) ?
C16 C17 C10 . . 118.3(3) ?
C16 C17 C18 . . 120.0(3) ?
C10 C17 C18 . . 121.7(3) ?
C24 C19 C20 . . 116.1(3) ?
C24 C19 B1 . . 122.4(3) ?
C20 C19 B1 . . 120.9(3) ?
C21 C20 C19 . . 122.2(3) ?
C22 C21 C20 . . 120.1(3) ?
C23 C22 C21 . . 119.3(3) ?
C22 C23 C24 . . 120.3(3) ?
C19 C24 C23 . . 122.0(3) ?
Cl1 C25 Cl2 . . 110.55(18) ?
Cl1 C25 Cl3 . . 110.0(2) ?
Cl2 C25 Cl3 . . 110.34(18) ?
N2 C26 N1 . . 137.7(3) ?
N2 C26 C26 . 2_576 111.4(3) ?
N1 C26 C26 . 2_576 111.0(3) ?
C26 N1 C1 . . 121.3(2) ?
C26 N1 B1 . 2_576 108.4(2) ?
C1 N1 B1 . 2_576 129.2(2) ?
C26 N2 C10 . . 119.0(2) ?
C26 N2 B1 . . 108.4(2) ?
C10 N2 B1 . . 131.7(2) ?

_shelx_res_file                  
;


    rei397s.res created by SHELXL-2014/7

TITL rei397s in P-1
CELL 0.71073   9.21600  10.48370  14.36350  81.1764  78.9946  73.1072
ZERR    1.00   0.00120   0.00150   0.00190   0.0038   0.0039   0.0041
LATT 1
SFAC C  H  B  N  Br Cl
UNIT 52  56  2  4  2  6
omit 0 0 1
L.S. 10
ACTA
BOND
FMAP 2
PLAN 20
SIZE 0.10 0.28 0.40
TEMP -170
WGHT    0.035700
FVAR       0.16738
B1    3    0.068551    0.853496    0.625727    11.00000    0.01547    0.01491 =
         0.01625   -0.00058   -0.00169   -0.00502
BR1   5    0.243818    0.900922    0.677531    11.00000    0.01624    0.02222 =
         0.01883   -0.00156   -0.00401   -0.00707
C1    1    0.196164    0.963453    0.306669    11.00000    0.01482    0.01433 =
         0.00847   -0.00166    0.00173   -0.00501
C2    1    0.330114    0.999160    0.311399    11.00000    0.01447    0.01821 =
         0.01593   -0.00162   -0.00045   -0.00614
C3    1    0.334008    1.090799    0.381699    11.00000    0.01617    0.02601 =
         0.02611   -0.00865    0.00026   -0.01072
AFIX 137
H3A   2    0.439921    1.093897    0.379336    11.00000   -1.50000
H3B   2    0.294632    1.056895    0.446134    11.00000   -1.50000
H3C   2    0.270001    1.181141    0.365300    11.00000   -1.50000
AFIX   0
C4    1    0.460217    0.952579    0.246150    11.00000    0.01508    0.02061 =
         0.02067   -0.00017    0.00165   -0.00720
AFIX  43
H4    2    0.551201    0.976496    0.248472    11.00000   -1.20000
AFIX   0
C5    1    0.461456    0.871956    0.177473    11.00000    0.01876    0.01911 =
         0.01679   -0.00063    0.00298   -0.00484
C6    1    0.606005    0.820981    0.107822    11.00000    0.02522    0.04034 =
         0.02953   -0.01265    0.00573   -0.00653
AFIX 137
H6A   2    0.620264    0.725966    0.102229    11.00000   -1.50000
H6B   2    0.694669    0.831707    0.131034    11.00000   -1.50000
H6C   2    0.596437    0.872349    0.045222    11.00000   -1.50000
AFIX   0
C7    1    0.327113    0.840192    0.174532    11.00000    0.02660    0.01434 =
         0.01361   -0.00514   -0.00140   -0.00446
AFIX  43
H7    2    0.326674    0.785726    0.127529    11.00000   -1.20000
AFIX   0
C8    1    0.191804    0.884661    0.237665    11.00000    0.01938    0.01304 =
         0.01129    0.00051   -0.00337   -0.00425
C9    1    0.050882    0.846388    0.227434    11.00000    0.02330    0.01987 =
         0.01510   -0.00417   -0.00241   -0.00783
AFIX 137
H9A   2   -0.002395    0.909834    0.179291    11.00000   -1.50000
H9B   2   -0.017692    0.848638    0.288731    11.00000   -1.50000
H9C   2    0.080929    0.755761    0.207615    11.00000   -1.50000
AFIX   0
C10   1    0.211467    0.728486    0.462223    11.00000    0.01732    0.01033 =
         0.01309    0.00068   -0.00051   -0.00483
C11   1    0.370354    0.695148    0.438639    11.00000    0.01479    0.01587 =
         0.01313    0.00163   -0.00065   -0.00323
C12   1    0.473252    0.757355    0.475412    11.00000    0.01358    0.03119 =
         0.02280   -0.00576   -0.00244   -0.00436
AFIX 137
H12A  2    0.414879    0.846261    0.494099    11.00000   -1.50000
H12B  2    0.559379    0.765948    0.425260    11.00000   -1.50000
H12C  2    0.512577    0.700410    0.530849    11.00000   -1.50000
AFIX   0
C13   1    0.437642    0.595706    0.376356    11.00000    0.01694    0.01667 =
         0.01860   -0.00117    0.00150    0.00305
AFIX  43
H13   2    0.546058    0.571682    0.358759    11.00000   -1.20000
AFIX   0
C14   1    0.353639    0.530966    0.339345    11.00000    0.02629    0.01300 =
         0.01715    0.00202   -0.00027   -0.00299
C15   1    0.430224    0.433807    0.265897    11.00000    0.02927    0.01768 =
         0.02506   -0.00701    0.00124    0.00089
AFIX 137
H15A  2    0.448497    0.483737    0.203274    11.00000   -1.50000
H15B  2    0.363599    0.377059    0.263272    11.00000   -1.50000
H15C  2    0.528324    0.377513    0.283436    11.00000   -1.50000
AFIX   0
C16   1    0.196455    0.561710    0.369910    11.00000    0.02426    0.01400 =
         0.01739    0.00085   -0.00106   -0.00821
AFIX  43
H16   2    0.137588    0.514624    0.348213    11.00000   -1.20000
AFIX   0
C17   1    0.122636    0.659126    0.431197    11.00000    0.01688    0.00999 =
         0.01724    0.00051   -0.00060   -0.00021
C18   1   -0.048202    0.689248    0.461937    11.00000    0.01904    0.01752 =
         0.02064   -0.00467   -0.00069   -0.00897
AFIX 137
H18A  2   -0.088387    0.628587    0.434872    11.00000   -1.50000
H18B  2   -0.096702    0.782199    0.439281    11.00000   -1.50000
H18C  2   -0.070837    0.676584    0.531689    11.00000   -1.50000
AFIX   0
C19   1    0.041284    0.724329    0.693768    11.00000    0.01152    0.01669 =
         0.01518    0.00048   -0.00243   -0.00571
C20   1    0.136590    0.596485    0.678102    11.00000    0.01820    0.02090 =
         0.01912   -0.00093    0.00348   -0.00243
AFIX  43
H20   2    0.209738    0.585645    0.621521    11.00000   -1.20000
AFIX   0
C21   1    0.127959    0.484790    0.742454    11.00000    0.02728    0.01500 =
         0.02315    0.00021   -0.00309   -0.00225
AFIX  43
H21   2    0.194856    0.399359    0.729635    11.00000   -1.20000
AFIX   0
C22   1    0.022269    0.497628    0.825105    11.00000    0.02827    0.02025 =
         0.02396    0.00510   -0.00421   -0.01331
AFIX  43
H22   2    0.015669    0.421327    0.869176    11.00000   -1.20000
AFIX   0
C23   1   -0.072699    0.621240    0.842812    11.00000    0.03042    0.02464 =
         0.02361    0.00057    0.00933   -0.00941
AFIX  43
H23   2   -0.145581    0.630974    0.899555    11.00000   -1.20000
AFIX   0
C24   1   -0.063152    0.733525    0.777815    11.00000    0.02712    0.01581 =
         0.02605    0.00230    0.00554   -0.00182
AFIX  43
H24   2   -0.130056    0.818604    0.791537    11.00000   -1.20000
AFIX   0
C25   1    0.753408    0.272666    0.083963    11.00000    0.04946    0.02419 =
         0.01620    0.00065   -0.00165   -0.01127
AFIX  13
H25   2    0.766304    0.284619    0.149376    11.00000   -1.20000
AFIX   0
C26   1    0.057634    0.955726    0.468017    11.00000    0.00889    0.01387 =
         0.01402   -0.00478   -0.00275   -0.00566
CL1   6    0.712726    0.429568    0.017800    11.00000    0.04486    0.02836 =
         0.04069    0.00884    0.00098   -0.00893
CL2   6    0.924776    0.166636    0.030525    11.00000    0.06375    0.04199 =
         0.02962   -0.01251   -0.00644    0.01415
CL3   6    0.599883    0.200525    0.093883    11.00000    0.07422    0.04982 =
         0.02683   -0.00236   -0.00554   -0.03831
N1    4    0.064867    1.011925    0.378548    11.00000    0.01286    0.01313 =
         0.00862   -0.00098   -0.00333   -0.00464
N2    4    0.125054    0.842412    0.515190    11.00000    0.01025    0.01223 =
         0.01203   -0.00144   -0.00103   -0.00247
HKLF 4

REM  rei397s in P-1
REM R1 =  0.0500 for    4434 Fo > 4sig(Fo)  and  0.1048 for all    6956 data
REM    304 parameters refined using      0 restraints

END

WGHT      0.0342      0.0000

REM Highest difference peak  0.913,  deepest hole -0.722,  1-sigma level  0.108
Q1    1   0.7097  0.1433  0.0781  11.00000  0.05    0.91
Q2    1   0.3543  0.7971  0.6968  11.00000  0.05    0.59
Q3    1   0.4601  0.3517  0.2946  11.00000  0.05    0.53
Q4    1   0.2252  0.8587  0.7531  11.00000  0.05    0.50
Q5    1   0.1383  1.0055  0.6712  11.00000  0.05    0.49
Q6    1   0.2624  0.9949  0.6707  11.00000  0.05    0.49
Q7    1   1.0223  0.1724  0.0163  11.00000  0.05    0.48
Q8    1  -0.0813  0.8223  0.8458  11.00000  0.05    0.46
Q9    1   0.4018  0.7409  0.4569  11.00000  0.05    0.44
Q10   1   0.0974  0.4009  0.7427  11.00000  0.05    0.43
Q11   1   0.2220  0.8001  0.6959  11.00000  0.05    0.43
Q12   1   0.2125  0.3402  0.7258  11.00000  0.05    0.42
Q13   1  -0.2301  0.8867  0.8756  11.00000  0.05    0.42
Q14   1   0.0577  0.9591  0.4114  11.00000  0.05    0.41
Q15   1   0.0287  0.7850  0.6689  11.00000  0.05    0.41
Q16   1   0.3189  0.9406  0.3282  11.00000  0.05    0.40
Q17   1  -0.0836  0.6216  0.8909  11.00000  0.05    0.40
Q18   1   0.5600  0.1733  0.1558  11.00000  0.05    0.40
Q19   1   0.8070  0.6560  0.0819  11.00000  0.05    0.40
Q20   1  -0.1039  0.6380  0.4802  11.00000  0.05    0.40
;
_shelx_res_checksum              48004
####################################################################### 
# 
# This file contains crystal structure data downloaded from the 
# Cambridge Structural Database (CSD) hosted by the Cambridge 
# Crystallographic Data Centre (CCDC).
# 
# Full information about CCDC data access policies and citation 
# guidelines are available at http://www.ccdc.cam.ac.uk/access/V1 
# 
# Audit and citation data items may have been added by the CCDC. 
# Please retain this information to preserve the provenance of 
# this file and to allow appropriate attribution of the data. 
# 
#######################################################################

data_rei606
_database_code_depnum_ccdc_archive 'CCDC 1548464'
_audit_update_record             
;
2017-05-08 deposited with the CCDC.
2017-09-12 downloaded from the CCDC.
;
_chemical_name_systematic        ?
_chemical_name_common            ?
_chemical_formula_moiety         ?
_chemical_formula_sum            'C81 H60 B3 F22 N4'
_chemical_formula_iupac          ?
_chemical_formula_weight         1539.76

_chemical_melting_point          ?

_space_group_crystal_system      monoclinic
_space_group_name_H-M_alt        'P 1 21/n 1'
_space_group_name_Hall           '-P 2yn'
loop_
_space_group_symop_operation_xyz
'x, y, z'
'-x+1/2, y+1/2, -z+1/2'
'-x, -y, -z'
'x-1/2, -y-1/2, z-1/2'

_cell_length_a                   17.2104(7)
_cell_length_b                   19.0002(8)
_cell_length_c                   22.3578(10)
_cell_angle_alpha                90
_cell_angle_beta                 96.600(3)
_cell_angle_gamma                90
_cell_volume                     7262.6(5)
_cell_formula_units_Z            4
_cell_measurement_reflns_used    9953
_cell_measurement_theta_min      2.3301
_cell_measurement_theta_max      25.3807
_cell_measurement_temperature    103.(2)

_exptl_crystal_description       block
_exptl_crystal_colour            black
_exptl_crystal_size_max          0.420
_exptl_crystal_size_mid          0.400
_exptl_crystal_size_min          0.340
_exptl_crystal_density_diffrn    1.408
_exptl_crystal_density_meas      ?
_exptl_crystal_density_method    'not measured'
_exptl_crystal_F_000             3148

_exptl_absorpt_coefficient_mu    0.121
_exptl_absorpt_correction_type   Multi-Scan
_exptl_absorpt_process_details   
;
SADABS-2016/2 - Bruker AXS area detector scaling and absorption correction
;
_exptl_absorpt_correction_T_min  0.66
_exptl_absorpt_correction_T_max  0.96

_exptl_special_details           
;
;

_diffrn_ambient_temperature      103.(2)

_diffrn_source                   'fine-focus sealed tube'
_diffrn_source_type              'Bruker KappaCCD'

_diffrn_radiation_type           MoK\a
_diffrn_radiation_wavelength     0.71073
_diffrn_radiation_monochromator  graphite

_diffrn_measurement_device_type  'CCD area detector'
_diffrn_measurement_method       'phi and omega scans'

_diffrn_detector_area_resol_mean 8.3333

_diffrn_reflns_number            57793
_diffrn_reflns_av_R_equivalents  0.1302
_diffrn_reflns_av_unetI/netI     0.1337
_diffrn_reflns_theta_min         1.41
_diffrn_reflns_theta_max         25.44
_diffrn_reflns_theta_full        25.44
_diffrn_measured_fraction_theta_max 0.996
_diffrn_measured_fraction_theta_full 0.996
_diffrn_reflns_limit_h_min       -20
_diffrn_reflns_limit_h_max       20
_diffrn_reflns_limit_k_min       -22
_diffrn_reflns_limit_k_max       22
_diffrn_reflns_limit_l_min       -26
_diffrn_reflns_limit_l_max       25

_refine_special_details          
;
;

_reflns_number_total             13362
_reflns_number_gt                6625
_reflns_threshold_expression     'I > 2\s(I)'

_refine_ls_structure_factor_coef Fsqd
_refine_ls_matrix_type           full
_refine_ls_R_factor_all          0.1548
_refine_ls_R_factor_gt           0.0660
_refine_ls_wR_factor_gt          0.1526
_refine_ls_wR_factor_ref         0.2101
_refine_ls_goodness_of_fit_ref   1.007
_refine_ls_restrained_S_all      1.007
_refine_ls_number_reflns         13362
_refine_ls_number_parameters     1004
_refine_ls_number_restraints     0
_refine_ls_number_constraints    ?
_refine_ls_hydrogen_treatment    constr
_refine_ls_weighting_scheme      calc
_refine_ls_weighting_details     
'w=1/[\s^2^(Fo^2^)+(0.0951P)^2^] where P=(Fo^2^+2Fc^2^)/3'

_atom_sites_solution_hydrogens   geom
_atom_sites_solution_primary     ?
_atom_sites_solution_secondary   ?

_refine_ls_shift/su_max          0.000
_refine_ls_shift/su_mean         0.000
_refine_diff_density_max         0.361
_refine_diff_density_min         -0.391
_refine_ls_extinction_method     none
_refine_ls_extinction_coef       ?

loop_
_atom_type_symbol
_atom_type_description
_atom_type_scat_dispersion_real
_atom_type_scat_dispersion_imag
_atom_type_scat_source
C C 0.0033 0.0016 'International Tables Vol C Tables 4.2.6.8 and 6.1.1.4'
H H 0.0000 0.0000 'International Tables Vol C Tables 4.2.6.8 and 6.1.1.4'
B B 0.0013 0.0007 'International Tables Vol C Tables 4.2.6.8 and 6.1.1.4'
F F 0.0171 0.0103 'International Tables Vol C Tables 4.2.6.8 and 6.1.1.4'
N N 0.0061 0.0033 'International Tables Vol C Tables 4.2.6.8 and 6.1.1.4'

_computing_data_collection       'APEX3 (Bruker AXS Inc., 2016)'
_computing_cell_refinement       'SAINT V8.37A (Bruker AXS Inc., 2015)'
_computing_data_reduction        'SAINT V8.37A (Bruker AXS Inc., 2015)'
_computing_structure_solution    'XT, VERSION 2014/5'
_computing_structure_refinement  'SHELXL-2014/7 (Sheldrick, 2014)'
_computing_molecular_graphics    'XP (Bruker AXS Inc., 2016)'
_computing_publication_material  'APEX3 (Bruker AXS Inc., 2016)'

loop_
_atom_site_type_symbol
_atom_site_label
_atom_site_fract_x
_atom_site_fract_y
_atom_site_fract_z
_atom_site_U_iso_or_equiv
_atom_site_adp_type
_atom_site_calc_flag
_atom_site_refinement_flags_adp
_atom_site_refinement_flags_occupancy
_atom_site_refinement_flags_posn
_atom_site_occupancy
_atom_site_disorder_assembly
_atom_site_disorder_group
B B1 0.5064(3) 0.8237(2) 0.7125(2) 0.0263(12) Uani d . . . 1 . .
B B2 0.5018(3) 0.6339(2) 0.8180(2) 0.0239(11) Uani d . . . 1 . .
B B3 0.7403(3) 0.5905(2) 0.5036(2) 0.0224(11) Uani d . . . 1 . .
C C1 0.5099(2) 0.8921(2) 0.67599(18) 0.0250(10) Uani d . . . 1 . .
C C2 0.4740(2) 0.8967(2) 0.61657(19) 0.0320(11) Uani d . . . 1 . .
H H2 0.4477 0.8567 0.5987 0.038 Uiso calc U . R 1 . .
C C3 0.4759(3) 0.9580(2) 0.5832(2) 0.0389(12) Uani d . . . 1 . .
H H3 0.4516 0.9605 0.5429 0.047 Uiso calc U . R 1 . .
C C4 0.5145(3) 1.0154(2) 0.6107(2) 0.0380(12) Uani d . . . 1 . .
C C5 0.5496(3) 1.0143(2) 0.6685(2) 0.0361(12) Uani d . . . 1 . .
H H5 0.5747 1.0551 0.6861 0.043 Uiso calc U . R 1 . .
C C6 0.5480(3) 0.9519(2) 0.7012(2) 0.0323(11) Uani d . . . 1 . .
H H6 0.5731 0.95 0.7413 0.039 Uiso calc U . R 1 . .
C C7 0.3603(2) 0.78485(19) 0.68818(18) 0.0227(10) Uani d . . . 1 . .
C C8 0.3138(2) 0.8387(2) 0.70820(18) 0.0254(10) Uani d . . . 1 . .
C C9 0.3464(3) 0.8936(2) 0.75275(19) 0.0327(11) Uani d . . . 1 . .
H H9A 0.3637 0.9344 0.7311 0.049 Uiso calc U . R 1 . .
H H9B 0.3909 0.8739 0.7787 0.049 Uiso calc U . R 1 . .
H H9C 0.3058 0.9081 0.7775 0.049 Uiso calc U . R 1 . .
C C10 0.2348(3) 0.8404(2) 0.68473(19) 0.0294(11) Uani d . . . 1 . .
H H10 0.2021 0.8764 0.6976 0.035 Uiso calc U . R 1 . .
C C11 0.1168(3) 0.7926(2) 0.6206(2) 0.0454(13) Uani d . . . 1 . .
H H11A 0.109 0.8176 0.5821 0.068 Uiso calc U . R 1 . .
H H11B 0.0882 0.8169 0.65 0.068 Uiso calc U . R 1 . .
H H11C 0.0974 0.7443 0.6152 0.068 Uiso calc U . R 1 . .
C C12 0.2525(3) 0.7414(2) 0.62216(19) 0.0303(11) Uani d . . . 1 . .
H H12 0.2314 0.7088 0.5924 0.036 Uiso calc U . R 1 . .
C C13 0.3310(2) 0.7377(2) 0.64304(18) 0.0256(10) Uani d . . . 1 . .
C C14 0.3839(3) 0.6855(2) 0.61670(19) 0.0310(11) Uani d . . . 1 . .
H H14A 0.4221 0.7109 0.5956 0.046 Uiso calc U . R 1 . .
H H14B 0.3525 0.6547 0.5883 0.046 Uiso calc U . R 1 . .
H H14C 0.4113 0.6572 0.6491 0.046 Uiso calc U . R 1 . .
C C15 0.4652(2) 0.7238(2) 0.75369(18) 0.0229(10) Uani d . . . 1 . .
C C16 0.5440(2) 0.7330(2) 0.77486(17) 0.0233(10) Uani d . . . 1 . .
C C17 0.6524(2) 0.8158(2) 0.75894(18) 0.0248(10) Uani d . . . 1 . .
C C18 0.6845(2) 0.8519(2) 0.81039(19) 0.0271(10) Uani d . . . 1 . .
C C19 0.6344(3) 0.8729(2) 0.85832(19) 0.0324(11) Uani d . . . 1 . .
H H19A 0.6623 0.8628 0.8981 0.049 Uiso calc U . R 1 . .
H H19B 0.5853 0.8463 0.853 0.049 Uiso calc U . R 1 . .
H H19C 0.623 0.9234 0.8551 0.049 Uiso calc U . R 1 . .
C C020 0.2030(2) 0.7913(2) 0.6432(2) 0.0303(11) Uani d . . . 1 . .
C C20 0.7627(3) 0.8702(2) 0.8145(2) 0.0324(11) Uani d . . . 1 . .
H H20 0.7853 0.8945 0.8494 0.039 Uiso calc U . R 1 . .
C C21 0.8095(3) 0.8544(2) 0.7698(2) 0.0371(12) Uani d . . . 1 . .
C C22 0.8957(3) 0.8733(3) 0.7756(3) 0.0598(16) Uani d . . . 1 . .
H H22A 0.9016 0.9222 0.7629 0.09 Uiso calc U . R 1 . .
H H22B 0.9228 0.8421 0.75 0.09 Uiso calc U . R 1 . .
H H22C 0.9182 0.8679 0.8176 0.09 Uiso calc U . R 1 . .
C C23 0.7748(3) 0.8211(2) 0.7180(2) 0.0336(11) Uani d . . . 1 . .
H H23 0.8056 0.8116 0.6863 0.04 Uiso calc U . R 1 . .
C C24 0.6972(2) 0.8014(2) 0.71120(18) 0.0257(10) Uani d . . . 1 . .
C C25 0.6613(3) 0.7668(2) 0.65415(18) 0.0333(11) Uani d . . . 1 . .
H H25A 0.6281 0.8007 0.6302 0.05 Uiso calc U . R 1 . .
H H25B 0.6297 0.7265 0.6641 0.05 Uiso calc U . R 1 . .
H H25C 0.7029 0.7506 0.631 0.05 Uiso calc U . R 1 . .
C C26 0.6428(2) 0.68387(19) 0.85347(19) 0.0257(10) Uani d . . . 1 . .
C C27 0.7128(2) 0.6632(2) 0.83241(18) 0.0259(10) Uani d . . . 1 . .
C C28 0.7151(3) 0.6313(2) 0.77102(19) 0.0322(11) Uani d . . . 1 . .
H H28A 0.6616 0.6239 0.7519 0.048 Uiso calc U . R 1 . .
H H28B 0.7426 0.5861 0.775 0.048 Uiso calc U . R 1 . .
H H28C 0.7427 0.6632 0.7462 0.048 Uiso calc U . R 1 . .
C C29 0.7809(3) 0.6729(2) 0.8707(2) 0.0328(11) Uani d . . . 1 . .
H H29 0.8294 0.6604 0.8572 0.039 Uiso calc U . R 1 . .
C C30 0.7808(3) 0.7002(2) 0.9283(2) 0.0364(12) Uani d . . . 1 . .
C C31 0.8559(3) 0.7114(3) 0.9694(2) 0.0544(15) Uani d . . . 1 . .
H H31A 0.8939 0.675 0.9616 0.082 Uiso calc U . R 1 . .
H H31B 0.8452 0.7085 1.0115 0.082 Uiso calc U . R 1 . .
H H31C 0.8774 0.7579 0.9618 0.082 Uiso calc U . R 1 . .
C C32 0.7093(3) 0.7166(2) 0.9480(2) 0.0337(11) Uani d . . . 1 . .
H H32 0.7087 0.7339 0.9878 0.04 Uiso calc U . R 1 . .
C C33 0.6390(2) 0.7087(2) 0.91190(18) 0.0254(10) Uani d . . . 1 . .
C C34 0.5620(2) 0.7259(2) 0.93463(19) 0.0316(11) Uani d . . . 1 . .
H H34A 0.5349 0.6822 0.9426 0.047 Uiso calc U . R 1 . .
H H34B 0.5296 0.7534 0.9042 0.047 Uiso calc U . R 1 . .
H H34C 0.5716 0.7534 0.9719 0.047 Uiso calc U . R 1 . .
C C35 0.3552(2) 0.64261(19) 0.76753(18) 0.0213(9) Uani d . . . 1 . .
C C36 0.2984(2) 0.6829(2) 0.79215(18) 0.0245(10) Uani d . . . 1 . .
C C37 0.3203(3) 0.7398(2) 0.83783(19) 0.0340(11) Uani d . . . 1 . .
H H37A 0.2819 0.778 0.8322 0.051 Uiso calc U . R 1 . .
H H37B 0.3723 0.7581 0.8325 0.051 Uiso calc U . R 1 . .
H H37C 0.3208 0.7203 0.8785 0.051 Uiso calc U . R 1 . .
C C38 0.2207(2) 0.6653(2) 0.77624(18) 0.0263(10) Uani d . . . 1 . .
H H38 0.1815 0.6923 0.7921 0.032 Uiso calc U . R 1 . .
C C39 0.1979(2) 0.6093(2) 0.73776(19) 0.0277(10) Uani d . . . 1 . .
C C40 0.1126(2) 0.5942(2) 0.7202(2) 0.0392(12) Uani d . . . 1 . .
H H40A 0.1068 0.5485 0.6999 0.059 Uiso calc U . R 1 . .
H H40B 0.0899 0.6311 0.693 0.059 Uiso calc U . R 1 . .
H H40C 0.0854 0.5933 0.7564 0.059 Uiso calc U . R 1 . .
C C41 0.2566(2) 0.5688(2) 0.71759(18) 0.0259(10) Uani d . . . 1 . .
H H41 0.2418 0.5293 0.6928 0.031 Uiso calc U . R 1 . .
C C42 0.3360(2) 0.58292(19) 0.73172(18) 0.0219(9) Uani d . . . 1 . .
C C43 0.3964(2) 0.5347(2) 0.71118(18) 0.0270(10) Uani d . . . 1 . .
H H43A 0.4453 0.5607 0.7094 0.04 Uiso calc U . R 1 . .
H H43B 0.3779 0.5164 0.6711 0.04 Uiso calc U . R 1 . .
H H43C 0.4057 0.4955 0.7396 0.04 Uiso calc U . R 1 . .
C C44 0.4998(2) 0.56908(19) 0.85897(18) 0.0246(10) Uani d . . . 1 . .
C C45 0.4304(2) 0.5458(2) 0.88012(18) 0.0279(10) Uani d . . . 1 . .
H H45 0.3827 0.5696 0.8675 0.033 Uiso calc U . R 1 . .
C C46 0.4297(3) 0.4889(2) 0.91908(19) 0.0333(11) Uani d . . . 1 . .
H H46 0.3827 0.4739 0.9338 0.04 Uiso calc U . R 1 . .
C C47 0.4993(3) 0.4550(2) 0.93554(19) 0.0314(11) Uani d . . . 1 . .
C C48 0.5686(3) 0.4736(2) 0.9159(2) 0.0323(11) Uani d . . . 1 . .
H H48 0.6152 0.4479 0.9278 0.039 Uiso calc U . R 1 . .
C C49 0.5688(3) 0.5312(2) 0.87789(19) 0.0313(11) Uani d . . . 1 . .
H H49 0.6167 0.5456 0.8643 0.038 Uiso calc U . R 1 . .
C C50 0.8069(2) 0.54133(19) 0.47546(17) 0.0206(9) Uani d . . . 1 . .
C C51 0.8212(2) 0.4702(2) 0.48403(18) 0.0251(10) Uani d . . . 1 . .
C C52 0.8839(3) 0.4349(2) 0.4652(2) 0.0302(11) Uani d . . . 1 . .
C C53 0.9374(3) 0.4708(2) 0.4358(2) 0.0333(11) Uani d . . . 1 . .
C C54 0.9258(2) 0.5415(2) 0.42526(19) 0.0305(11) Uani d . . . 1 . .
C C55 0.8624(2) 0.5746(2) 0.44466(18) 0.0267(10) Uani d . . . 1 . .
C C56 0.6871(2) 0.6391(2) 0.45338(18) 0.0236(10) Uani d . . . 1 . .
C C57 0.6785(2) 0.6325(2) 0.39125(19) 0.0237(10) Uani d . . . 1 . .
C C58 0.6292(2) 0.6717(2) 0.35213(19) 0.0274(10) Uani d . . . 1 . .
C C59 0.5827(2) 0.7225(2) 0.3738(2) 0.0303(11) Uani d . . . 1 . .
C C60 0.5878(2) 0.7318(2) 0.4354(2) 0.0288(10) Uani d . . . 1 . .
C C61 0.6371(2) 0.6904(2) 0.47226(18) 0.0251(10) Uani d . . . 1 . .
C C62 0.6729(2) 0.54431(19) 0.53359(17) 0.0206(9) Uani d . . . 1 . .
C C63 0.6306(2) 0.4917(2) 0.50016(18) 0.0239(10) Uani d . . . 1 . .
C C64 0.5734(2) 0.4517(2) 0.5207(2) 0.0267(10) Uani d . . . 1 . .
C C65 0.5515(2) 0.4642(2) 0.57627(19) 0.0257(10) Uani d . . . 1 . .
C C66 0.5880(2) 0.5173(2) 0.61057(18) 0.0250(10) Uani d . . . 1 . .
C C67 0.6475(2) 0.55429(19) 0.58919(18) 0.0220(9) Uani d . . . 1 . .
C C68 0.7964(2) 0.6366(2) 0.55457(18) 0.0238(10) Uani d . . . 1 . .
C C69 0.8192(2) 0.7062(2) 0.55030(19) 0.0254(10) Uani d . . . 1 . .
C C70 0.8720(3) 0.7391(2) 0.5930(2) 0.0311(11) Uani d . . . 1 . .
C C71 0.9038(2) 0.7028(2) 0.6426(2) 0.0313(11) Uani d . . . 1 . .
C C72 0.8838(2) 0.6342(2) 0.64875(19) 0.0300(11) Uani d . . . 1 . .
C C73 0.8324(2) 0.6029(2) 0.60553(19) 0.0253(10) Uani d . . . 1 . .
C C74 0.7132(3) 0.9498(3) 0.5908(2) 0.0660(17) Uani d . . . 1 . .
H H74A 0.7165 0.9949 0.6121 0.099 Uiso calc U . R 1 . .
H H74B 0.758 0.9204 0.6058 0.099 Uiso calc U . R 1 . .
H H74C 0.6646 0.9258 0.5977 0.099 Uiso calc U . R 1 . .
C C75 0.7138(3) 0.9622(2) 0.5252(2) 0.0397(12) Uani d . . . 1 . .
C C76 0.7271(3) 1.0268(2) 0.5022(2) 0.0452(13) Uani d . . . 1 . .
H H76 0.7369 1.0656 0.5289 0.054 Uiso calc U . R 1 . .
C C77 0.7268(3) 1.0377(3) 0.4406(3) 0.0633(17) Uani d . . . 1 . .
H H77 0.7359 1.0833 0.4255 0.076 Uiso calc U . R 1 . .
C C78 0.7131(3) 0.9814(4) 0.4018(3) 0.0735(19) Uani d . . . 1 . .
H H78 0.7134 0.988 0.3597 0.088 Uiso calc U . R 1 . .
C C79 0.6991(4) 0.9156(4) 0.4243(3) 0.077(2) Uani d . . . 1 . .
H H79 0.6901 0.8765 0.398 0.093 Uiso calc U . R 1 . .
C C80 0.6984(3) 0.9072(3) 0.4847(3) 0.0602(16) Uani d . . . 1 . .
H H80 0.6868 0.8621 0.4996 0.072 Uiso calc U . R 1 . .
F F1 0.51754(16) 1.07529(13) 0.57787(13) 0.0556(8) Uani d . . . 1 . .
F F2 0.49844(15) 0.39914(11) 0.97382(11) 0.0395(7) Uani d . . . 1 . .
F F3 0.77345(14) 0.42932(11) 0.51363(10) 0.0318(6) Uani d . . . 1 . .
F F4 0.89446(15) 0.36561(12) 0.47539(11) 0.0425(7) Uani d . . . 1 . .
F F5 1.00019(15) 0.43792(14) 0.41764(12) 0.0488(7) Uani d . . . 1 . .
F F6 0.97745(14) 0.57867(13) 0.39624(12) 0.0463(7) Uani d . . . 1 . .
F F7 0.85631(13) 0.64460(11) 0.43387(10) 0.0329(6) Uani d . . . 1 . .
F F8 0.72211(13) 0.58374(11) 0.36489(10) 0.0305(6) Uani d . . . 1 . .
F F9 0.62459(15) 0.66083(12) 0.29211(10) 0.0402(7) Uani d . . . 1 . .
F F10 0.53480(15) 0.76219(13) 0.33614(11) 0.0440(7) Uani d . . . 1 . .
F F11 0.54326(14) 0.78118(12) 0.45829(11) 0.0418(7) Uani d . . . 1 . .
F F12 0.63769(13) 0.70172(11) 0.53223(10) 0.0325(6) Uani d . . . 1 . .
F F13 0.64766(13) 0.47843(11) 0.44330(10) 0.0281(6) Uani d . . . 1 . .
F F14 0.53671(13) 0.40046(11) 0.48567(10) 0.0347(6) Uani d . . . 1 . .
F F15 0.49279(14) 0.42727(12) 0.59679(11) 0.0357(6) Uani d . . . 1 . .
F F16 0.56629(14) 0.53207(12) 0.66564(10) 0.0341(6) Uani d . . . 1 . .
F F17 0.67987(13) 0.60481(11) 0.62751(10) 0.0288(6) Uani d . . . 1 . .
F F18 0.79008(14) 0.74696(11) 0.50340(11) 0.0346(6) Uani d . . . 1 . .
F F19 0.89009(14) 0.80795(12) 0.58638(12) 0.0432(7) Uani d . . . 1 . .
F F20 0.95424(14) 0.73479(13) 0.68490(11) 0.0441(7) Uani d . . . 1 . .
F F21 0.91527(14) 0.59679(12) 0.69747(11) 0.0389(6) Uani d . . . 1 . .
F F22 0.81745(13) 0.53354(11) 0.61372(10) 0.0309(6) Uani d . . . 1 . .
N N1 0.43985(19) 0.77688(16) 0.71530(14) 0.0233(8) Uani d . . . 1 . .
N N2 0.57204(19) 0.79310(15) 0.75212(14) 0.0222(8) Uani d . . . 1 . .
N N3 0.56933(19) 0.68044(16) 0.81353(14) 0.0233(8) Uani d . . . 1 . .
N N4 0.43642(19) 0.66482(15) 0.77871(14) 0.0219(8) Uani d . . . 1 . .

loop_
_atom_site_aniso_label
_atom_site_aniso_U_11
_atom_site_aniso_U_22
_atom_site_aniso_U_33
_atom_site_aniso_U_12
_atom_site_aniso_U_13
_atom_site_aniso_U_23
B1 0.029(3) 0.020(3) 0.028(3) 0.003(2) -0.002(2) -0.008(2)
B2 0.025(3) 0.022(3) 0.024(3) 0.001(2) -0.001(2) -0.006(2)
B3 0.025(3) 0.018(2) 0.024(3) 0.001(2) 0.004(2) 0.000(2)
C1 0.028(2) 0.023(2) 0.024(2) 0.0006(19) 0.001(2) -0.0020(19)
C2 0.032(3) 0.030(2) 0.032(3) -0.002(2) -0.007(2) 0.004(2)
C3 0.035(3) 0.043(3) 0.036(3) 0.001(2) -0.009(2) 0.015(2)
C4 0.039(3) 0.028(3) 0.047(3) 0.001(2) 0.008(3) 0.016(2)
C5 0.042(3) 0.025(2) 0.039(3) -0.002(2) -0.001(2) 0.002(2)
C6 0.040(3) 0.027(2) 0.028(3) 0.001(2) 0.000(2) 0.004(2)
C7 0.025(2) 0.020(2) 0.022(2) 0.0020(19) -0.0016(19) 0.0047(18)
C8 0.031(3) 0.020(2) 0.025(2) 0.000(2) 0.001(2) 0.0040(19)
C9 0.039(3) 0.023(2) 0.037(3) 0.002(2) 0.007(2) -0.004(2)
C10 0.032(3) 0.027(2) 0.030(3) 0.008(2) 0.009(2) 0.009(2)
C11 0.030(3) 0.053(3) 0.052(3) 0.001(2) -0.005(2) 0.008(3)
C12 0.033(3) 0.030(2) 0.025(3) -0.004(2) -0.006(2) 0.002(2)
C13 0.033(3) 0.025(2) 0.018(2) -0.002(2) 0.001(2) 0.0046(19)
C14 0.041(3) 0.027(2) 0.025(3) -0.004(2) 0.003(2) -0.0062(19)
C15 0.025(2) 0.018(2) 0.024(2) -0.0022(19) -0.0006(19) -0.0059(19)
C16 0.029(2) 0.019(2) 0.021(2) -0.0011(19) 0.0014(19) -0.0023(18)
C17 0.027(2) 0.022(2) 0.024(2) 0.0006(19) -0.003(2) -0.0017(19)
C18 0.030(3) 0.021(2) 0.029(3) 0.003(2) -0.004(2) -0.0029(19)
C19 0.035(3) 0.031(2) 0.030(3) -0.001(2) 0.001(2) -0.010(2)
C020 0.023(2) 0.032(3) 0.035(3) 0.000(2) 0.000(2) 0.013(2)
C20 0.032(3) 0.031(3) 0.032(3) -0.007(2) -0.004(2) -0.012(2)
C21 0.027(3) 0.035(3) 0.048(3) -0.006(2) -0.001(2) -0.011(2)
C22 0.031(3) 0.067(4) 0.081(4) -0.008(3) 0.003(3) -0.032(3)
C23 0.030(3) 0.031(2) 0.040(3) 0.001(2) 0.007(2) -0.008(2)
C24 0.029(2) 0.021(2) 0.026(3) 0.0003(19) -0.002(2) -0.0014(19)
C25 0.035(3) 0.033(2) 0.032(3) -0.001(2) 0.004(2) -0.006(2)
C26 0.027(2) 0.019(2) 0.029(3) -0.0025(19) -0.009(2) 0.0025(19)
C27 0.030(3) 0.023(2) 0.023(2) 0.003(2) -0.005(2) 0.0006(18)
C28 0.030(3) 0.033(3) 0.031(3) 0.003(2) -0.003(2) -0.003(2)
C29 0.028(3) 0.032(3) 0.037(3) 0.005(2) -0.005(2) -0.002(2)
C30 0.037(3) 0.033(3) 0.035(3) 0.000(2) -0.011(2) -0.006(2)
C31 0.036(3) 0.068(4) 0.054(4) 0.002(3) -0.020(3) -0.024(3)
C32 0.037(3) 0.031(3) 0.030(3) 0.002(2) -0.008(2) -0.006(2)
C33 0.030(3) 0.020(2) 0.024(2) -0.0041(19) -0.005(2) -0.0010(18)
C34 0.033(3) 0.028(2) 0.033(3) -0.003(2) 0.003(2) -0.001(2)
C35 0.021(2) 0.019(2) 0.023(2) 0.0003(18) -0.0035(18) 0.0054(18)
C36 0.026(2) 0.020(2) 0.026(2) 0.0010(19) -0.001(2) 0.0001(18)
C37 0.036(3) 0.030(2) 0.036(3) -0.002(2) 0.002(2) -0.009(2)
C38 0.028(3) 0.023(2) 0.028(3) 0.002(2) 0.002(2) 0.0030(19)
C39 0.026(2) 0.028(2) 0.028(3) 0.000(2) -0.001(2) 0.006(2)
C40 0.026(3) 0.042(3) 0.048(3) -0.001(2) -0.005(2) 0.002(2)
C41 0.031(3) 0.021(2) 0.024(2) -0.003(2) -0.004(2) -0.0020(18)
C42 0.025(2) 0.018(2) 0.023(2) -0.0007(18) 0.0009(19) 0.0024(18)
C43 0.030(3) 0.024(2) 0.027(3) 0.0010(19) 0.001(2) -0.0035(19)
C44 0.031(3) 0.014(2) 0.026(2) -0.0039(19) -0.006(2) -0.0029(18)
C45 0.024(2) 0.029(2) 0.029(3) 0.000(2) -0.004(2) 0.002(2)
C46 0.032(3) 0.032(3) 0.035(3) -0.007(2) -0.001(2) 0.005(2)
C47 0.042(3) 0.024(2) 0.026(3) -0.004(2) -0.007(2) 0.003(2)
C48 0.031(3) 0.026(2) 0.038(3) 0.004(2) -0.005(2) 0.003(2)
C49 0.033(3) 0.028(2) 0.032(3) -0.006(2) -0.003(2) -0.002(2)
C50 0.023(2) 0.022(2) 0.017(2) 0.0019(18) -0.0004(18) -0.0011(17)
C51 0.032(3) 0.021(2) 0.022(2) 0.000(2) 0.002(2) 0.0013(18)
C52 0.033(3) 0.019(2) 0.035(3) 0.005(2) -0.007(2) -0.003(2)
C53 0.022(2) 0.044(3) 0.032(3) 0.013(2) -0.002(2) -0.007(2)
C54 0.024(2) 0.043(3) 0.026(3) 0.000(2) 0.008(2) 0.001(2)
C55 0.024(2) 0.030(3) 0.025(2) 0.008(2) -0.002(2) 0.005(2)
C56 0.027(2) 0.020(2) 0.024(2) -0.0056(19) 0.004(2) 0.0040(18)
C57 0.022(2) 0.020(2) 0.029(3) -0.0013(19) 0.006(2) -0.0018(19)
C58 0.031(3) 0.030(2) 0.021(2) -0.007(2) 0.002(2) 0.007(2)
C59 0.027(2) 0.028(2) 0.034(3) -0.003(2) -0.005(2) 0.014(2)
C60 0.027(2) 0.021(2) 0.038(3) 0.004(2) 0.001(2) -0.004(2)
C61 0.030(2) 0.023(2) 0.021(2) 0.000(2) -0.002(2) 0.0001(19)
C62 0.023(2) 0.020(2) 0.018(2) 0.0033(18) -0.0038(18) 0.0017(18)
C63 0.028(2) 0.024(2) 0.019(2) 0.006(2) 0.001(2) 0.0020(19)
C64 0.027(2) 0.018(2) 0.032(3) -0.0062(19) -0.007(2) 0.001(2)
C65 0.021(2) 0.025(2) 0.030(3) -0.005(2) -0.001(2) 0.010(2)
C66 0.024(2) 0.031(2) 0.021(2) 0.008(2) 0.007(2) 0.0038(19)
C67 0.021(2) 0.022(2) 0.022(2) -0.0035(18) -0.0026(19) -0.0001(19)
C68 0.023(2) 0.022(2) 0.027(3) 0.0042(19) 0.0030(19) -0.0008(19)
C69 0.023(2) 0.025(2) 0.028(3) 0.001(2) 0.000(2) 0.002(2)
C70 0.029(3) 0.024(2) 0.040(3) -0.003(2) 0.006(2) -0.008(2)
C71 0.020(2) 0.041(3) 0.032(3) -0.005(2) -0.004(2) -0.011(2)
C72 0.023(2) 0.037(3) 0.028(3) 0.002(2) -0.004(2) 0.003(2)
C73 0.023(2) 0.021(2) 0.032(3) 0.0000(19) 0.003(2) 0.000(2)
C74 0.053(4) 0.081(4) 0.065(4) 0.009(3) 0.014(3) 0.019(3)
C75 0.032(3) 0.038(3) 0.048(3) 0.004(2) -0.001(2) 0.007(2)
C76 0.036(3) 0.034(3) 0.064(4) 0.000(2) 0.000(3) -0.001(3)
C77 0.046(4) 0.073(4) 0.072(5) 0.008(3) 0.009(3) 0.036(4)
C78 0.043(4) 0.123(6) 0.054(4) 0.009(4) 0.004(3) -0.003(5)
C79 0.066(4) 0.094(5) 0.072(5) 0.003(4) 0.009(4) -0.042(4)
C80 0.049(4) 0.037(3) 0.092(5) 0.001(3) -0.002(3) -0.013(3)
F1 0.063(2) 0.0380(16) 0.064(2) -0.0033(14) -0.0004(16) 0.0291(14)
F2 0.0503(17) 0.0283(14) 0.0380(16) -0.0021(12) -0.0026(13) 0.0109(12)
F3 0.0351(15) 0.0233(12) 0.0365(15) 0.0004(11) 0.0024(12) 0.0057(11)
F4 0.0478(17) 0.0268(14) 0.0514(18) 0.0169(12) 0.0000(14) -0.0007(12)
F5 0.0371(16) 0.0620(18) 0.0481(18) 0.0206(14) 0.0085(14) -0.0060(14)
F6 0.0330(15) 0.0605(17) 0.0480(18) -0.0002(13) 0.0157(13) 0.0085(14)
F7 0.0330(14) 0.0293(14) 0.0364(15) 0.0002(11) 0.0048(12) 0.0100(11)
F8 0.0366(15) 0.0315(13) 0.0235(14) 0.0014(11) 0.0030(11) -0.0021(11)
F9 0.0471(17) 0.0488(16) 0.0233(15) -0.0016(13) -0.0024(13) 0.0080(12)
F10 0.0408(16) 0.0444(15) 0.0431(17) 0.0095(13) -0.0112(13) 0.0153(13)
F11 0.0393(16) 0.0343(15) 0.0503(18) 0.0144(13) -0.0022(13) -0.0025(13)
F12 0.0382(15) 0.0339(14) 0.0242(14) 0.0104(12) -0.0010(12) -0.0042(11)
F13 0.0326(14) 0.0289(13) 0.0220(13) -0.0022(11) -0.0008(11) -0.0031(10)
F14 0.0361(15) 0.0287(13) 0.0371(15) -0.0072(11) -0.0049(12) -0.0040(11)
F15 0.0291(14) 0.0385(14) 0.0396(16) -0.0077(12) 0.0041(12) 0.0082(12)
F16 0.0336(15) 0.0415(15) 0.0288(15) -0.0012(12) 0.0103(12) 0.0005(11)
F17 0.0325(14) 0.0278(13) 0.0261(14) -0.0031(11) 0.0035(11) -0.0064(11)
F18 0.0405(16) 0.0230(13) 0.0390(16) -0.0023(11) -0.0017(12) 0.0077(11)
F19 0.0437(17) 0.0255(14) 0.0593(19) -0.0102(12) 0.0011(14) -0.0072(12)
F20 0.0348(15) 0.0483(16) 0.0462(17) -0.0074(13) -0.0079(13) -0.0142(13)
F21 0.0359(15) 0.0477(15) 0.0300(15) 0.0027(12) -0.0091(12) 0.0021(12)
F22 0.0347(14) 0.0238(13) 0.0323(15) 0.0001(11) -0.0045(12) 0.0035(11)
N1 0.024(2) 0.0196(18) 0.025(2) 0.0026(15) -0.0021(16) 0.0013(15)
N2 0.026(2) 0.0163(17) 0.023(2) -0.0061(15) -0.0035(16) -0.0009(15)
N3 0.025(2) 0.0211(18) 0.022(2) -0.0022(15) -0.0053(16) -0.0021(15)
N4 0.026(2) 0.0171(18) 0.0213(19) 0.0004(15) -0.0035(16) -0.0003(15)

_geom_special_details            
;

All esds (except the esd in the dihedral angle between two l.s. planes)
are estimated using the full covariance matrix.  The cell esds are taken
into account individually in the estimation of esds in distances, angles
and torsion angles; correlations between esds in cell parameters are only
used when they are defined by crystal symmetry.  An approximate (isotropic)
treatment of cell esds is used for estimating esds involving l.s. planes.
;

loop_
_geom_bond_atom_site_label_1
_geom_bond_atom_site_label_2
_geom_bond_site_symmetry_2
_geom_bond_distance
_geom_bond_publ_flag
B1 N1 . 1.458(6) ?
B1 N2 . 1.473(6) ?
B1 C1 . 1.539(6) ?
B2 N4 . 1.468(5) ?
B2 N3 . 1.473(6) ?
B2 C44 . 1.537(6) ?
B3 C56 . 1.649(6) ?
B3 C62 . 1.656(6) ?
B3 C68 . 1.657(6) ?
B3 C50 . 1.657(6) ?
C1 C6 . 1.397(6) ?
C1 C2 . 1.402(5) ?
C2 C3 . 1.386(6) ?
C2 H2 . 0.95 ?
C3 C4 . 1.384(6) ?
C3 H3 . 0.95 ?
C4 F1 . 1.358(5) ?
C4 C5 . 1.363(6) ?
C5 C6 . 1.396(6) ?
C5 H5 . 0.95 ?
C6 H6 . 0.95 ?
C7 C13 . 1.399(5) ?
C7 C8 . 1.404(5) ?
C7 N1 . 1.440(5) ?
C8 C10 . 1.400(6) ?
C8 C9 . 1.505(5) ?
C9 H9A . 0.98 ?
C9 H9B . 0.98 ?
C9 H9C . 0.98 ?
C10 C020 . 1.384(6) ?
C10 H10 . 0.95 ?
C11 C020 . 1.511(6) ?
C11 H11A . 0.98 ?
C11 H11B . 0.98 ?
C11 H11C . 0.98 ?
C12 C13 . 1.380(6) ?
C12 C020 . 1.391(6) ?
C12 H12 . 0.95 ?
C13 C14 . 1.510(5) ?
C14 H14A . 0.98 ?
C14 H14B . 0.98 ?
C14 H14C . 0.98 ?
C15 N1 . 1.362(5) ?
C15 N4 . 1.371(5) ?
C15 C16 . 1.395(5) ?
C16 N3 . 1.360(5) ?
C16 N2 . 1.361(5) ?
C17 C18 . 1.398(5) ?
C17 C24 . 1.413(6) ?
C17 N2 . 1.441(5) ?
C18 C20 . 1.384(6) ?
C18 C19 . 1.504(6) ?
C19 H19A . 0.98 ?
C19 H19B . 0.98 ?
C19 H19C . 0.98 ?
C20 C21 . 1.387(6) ?
C20 H20 . 0.95 ?
C21 C23 . 1.391(6) ?
C21 C22 . 1.518(6) ?
C22 H22A . 0.98 ?
C22 H22B . 0.98 ?
C22 H22C . 0.98 ?
C23 C24 . 1.378(6) ?
C23 H23 . 0.95 ?
C24 C25 . 1.503(5) ?
C25 H25A . 0.98 ?
C25 H25B . 0.98 ?
C25 H25C . 0.98 ?
C26 C33 . 1.397(5) ?
C26 C27 . 1.399(6) ?
C26 N3 . 1.463(5) ?
C27 C29 . 1.383(6) ?
C27 C28 . 1.505(6) ?
C28 H28A . 0.98 ?
C28 H28B . 0.98 ?
C28 H28C . 0.98 ?
C29 C30 . 1.387(6) ?
C29 H29 . 0.95 ?
C30 C32 . 1.389(6) ?
C30 C31 . 1.513(6) ?
C31 H31A . 0.98 ?
C31 H31B . 0.98 ?
C31 H31C . 0.98 ?
C32 C33 . 1.384(5) ?
C32 H32 . 0.95 ?
C33 C34 . 1.508(6) ?
C34 H34A . 0.98 ?
C34 H34B . 0.98 ?
C34 H34C . 0.98 ?
C35 C36 . 1.403(5) ?
C35 C42 . 1.405(5) ?
C35 N4 . 1.454(5) ?
C36 C38 . 1.384(5) ?
C36 C37 . 1.505(5) ?
C37 H37A . 0.98 ?
C37 H37B . 0.98 ?
C37 H37C . 0.98 ?
C38 C39 . 1.395(5) ?
C38 H38 . 0.95 ?
C39 C41 . 1.385(6) ?
C39 C40 . 1.503(6) ?
C40 H40A . 0.98 ?
C40 H40B . 0.98 ?
C40 H40C . 0.98 ?
C41 C42 . 1.394(5) ?
C41 H41 . 0.95 ?
C42 C43 . 1.497(5) ?
C43 H43A . 0.98 ?
C43 H43B . 0.98 ?
C43 H43C . 0.98 ?
C44 C45 . 1.405(6) ?
C44 C49 . 1.412(6) ?
C45 C46 . 1.390(5) ?
C45 H45 . 0.95 ?
C46 C47 . 1.373(6) ?
C46 H46 . 0.95 ?
C47 F2 . 1.364(4) ?
C47 C48 . 1.365(6) ?
C48 C49 . 1.386(6) ?
C48 H48 . 0.95 ?
C49 H49 . 0.95 ?
C50 C51 . 1.383(5) ?
C50 C55 . 1.392(5) ?
C51 F3 . 1.357(4) ?
C51 C52 . 1.378(6) ?
C52 F4 . 1.346(4) ?
C52 C53 . 1.373(6) ?
C53 F5 . 1.350(5) ?
C53 C54 . 1.373(6) ?
C54 F6 . 1.358(5) ?
C54 C55 . 1.371(6) ?
C55 F7 . 1.354(4) ?
C56 C57 . 1.386(5) ?
C56 C61 . 1.397(5) ?
C57 C58 . 1.367(6) ?
C57 F8 . 1.368(4) ?
C58 F9 . 1.351(4) ?
C58 C59 . 1.377(6) ?
C59 F10 . 1.340(4) ?
C59 C60 . 1.382(6) ?
C60 F11 . 1.349(4) ?
C60 C61 . 1.363(5) ?
C61 F12 . 1.357(4) ?
C62 C67 . 1.377(5) ?
C62 C63 . 1.400(5) ?
C63 F13 . 1.361(4) ?
C63 C64 . 1.366(6) ?
C64 F14 . 1.358(4) ?
C64 C65 . 1.360(6) ?
C65 F15 . 1.352(4) ?
C65 C66 . 1.375(6) ?
C66 F16 . 1.357(4) ?
C66 C67 . 1.372(5) ?
C67 F17 . 1.362(4) ?
C68 C69 . 1.386(5) ?
C68 C73 . 1.389(5) ?
C69 F18 . 1.353(4) ?
C69 C70 . 1.389(6) ?
C70 F19 . 1.356(4) ?
C70 C71 . 1.366(6) ?
C71 F20 . 1.352(4) ?
C71 C72 . 1.359(6) ?
C72 F21 . 1.360(4) ?
C72 C73 . 1.368(6) ?
C73 F22 . 1.360(4) ?
C74 C75 . 1.486(7) ?
C74 H74A . 0.98 ?
C74 H74B . 0.98 ?
C74 H74C . 0.98 ?
C75 C76 . 1.362(6) ?
C75 C80 . 1.388(7) ?
C76 C77 . 1.391(7) ?
C76 H76 . 0.95 ?
C77 C78 . 1.380(8) ?
C77 H77 . 0.95 ?
C78 C79 . 1.380(9) ?
C78 H78 . 0.95 ?
C79 C80 . 1.360(8) ?
C79 H79 . 0.95 ?
C80 H80 . 0.95 ?

loop_
_geom_angle_atom_site_label_1
_geom_angle_atom_site_label_2
_geom_angle_atom_site_label_3
_geom_angle_site_symmetry_1
_geom_angle_site_symmetry_3
_geom_angle
_geom_angle_publ_flag
N1 B1 N2 . . 106.5(3) ?
N1 B1 C1 . . 128.1(4) ?
N2 B1 C1 . . 125.4(4) ?
N4 B2 N3 . . 106.0(3) ?
N4 B2 C44 . . 127.5(4) ?
N3 B2 C44 . . 126.4(4) ?
C56 B3 C62 . . 102.2(3) ?
C56 B3 C68 . . 114.0(3) ?
C62 B3 C68 . . 112.5(3) ?
C56 B3 C50 . . 114.2(3) ?
C62 B3 C50 . . 113.8(3) ?
C68 B3 C50 . . 100.7(3) ?
C6 C1 C2 . . 117.8(4) ?
C6 C1 B1 . . 121.2(4) ?
C2 C1 B1 . . 121.0(4) ?
C3 C2 C1 . . 121.9(4) ?
C3 C2 H2 . . 119.1 ?
C1 C2 H2 . . 119.1 ?
C4 C3 C2 . . 117.5(4) ?
C4 C3 H3 . . 121.2 ?
C2 C3 H3 . . 121.2 ?
F1 C4 C5 . . 119.0(4) ?
F1 C4 C3 . . 117.8(4) ?
C5 C4 C3 . . 123.2(4) ?
C4 C5 C6 . . 118.4(4) ?
C4 C5 H5 . . 120.8 ?
C6 C5 H5 . . 120.8 ?
C5 C6 C1 . . 121.1(4) ?
C5 C6 H6 . . 119.4 ?
C1 C6 H6 . . 119.4 ?
C13 C7 C8 . . 121.7(4) ?
C13 C7 N1 . . 118.9(3) ?
C8 C7 N1 . . 119.4(3) ?
C10 C8 C7 . . 117.5(4) ?
C10 C8 C9 . . 120.2(4) ?
C7 C8 C9 . . 122.2(4) ?
C8 C9 H9A . . 109.5 ?
C8 C9 H9B . . 109.5 ?
H9A C9 H9B . . 109.5 ?
C8 C9 H9C . . 109.5 ?
H9A C9 H9C . . 109.5 ?
H9B C9 H9C . . 109.5 ?
C020 C10 C8 . . 121.8(4) ?
C020 C10 H10 . . 119.1 ?
C8 C10 H10 . . 119.1 ?
C020 C11 H11A . . 109.5 ?
C020 C11 H11B . . 109.5 ?
H11A C11 H11B . . 109.5 ?
C020 C11 H11C . . 109.5 ?
H11A C11 H11C . . 109.5 ?
H11B C11 H11C . . 109.5 ?
C13 C12 C020 . . 122.2(4) ?
C13 C12 H12 . . 118.9 ?
C020 C12 H12 . . 118.9 ?
C12 C13 C7 . . 118.0(4) ?
C12 C13 C14 . . 120.8(4) ?
C7 C13 C14 . . 121.2(4) ?
C13 C14 H14A . . 109.5 ?
C13 C14 H14B . . 109.5 ?
H14A C14 H14B . . 109.5 ?
C13 C14 H14C . . 109.5 ?
H14A C14 H14C . . 109.5 ?
H14B C14 H14C . . 109.5 ?
N1 C15 N4 . . 139.3(4) ?
N1 C15 C16 . . 110.5(3) ?
N4 C15 C16 . . 110.3(3) ?
N3 C16 N2 . . 138.8(4) ?
N3 C16 C15 . . 110.6(3) ?
N2 C16 C15 . . 110.6(3) ?
C18 C17 C24 . . 121.3(4) ?
C18 C17 N2 . . 121.1(4) ?
C24 C17 N2 . . 117.6(3) ?
C20 C18 C17 . . 117.8(4) ?
C20 C18 C19 . . 121.3(4) ?
C17 C18 C19 . . 120.9(4) ?
C18 C19 H19A . . 109.5 ?
C18 C19 H19B . . 109.5 ?
H19A C19 H19B . . 109.5 ?
C18 C19 H19C . . 109.5 ?
H19A C19 H19C . . 109.5 ?
H19B C19 H19C . . 109.5 ?
C10 C020 C12 . . 118.5(4) ?
C10 C020 C11 . . 120.6(4) ?
C12 C020 C11 . . 120.9(4) ?
C18 C20 C21 . . 122.6(4) ?
C18 C20 H20 . . 118.7 ?
C21 C20 H20 . . 118.7 ?
C20 C21 C23 . . 118.0(4) ?
C20 C21 C22 . . 122.0(4) ?
C23 C21 C22 . . 120.0(4) ?
C21 C22 H22A . . 109.5 ?
C21 C22 H22B . . 109.5 ?
H22A C22 H22B . . 109.5 ?
C21 C22 H22C . . 109.5 ?
H22A C22 H22C . . 109.5 ?
H22B C22 H22C . . 109.5 ?
C24 C23 C21 . . 122.2(4) ?
C24 C23 H23 . . 118.9 ?
C21 C23 H23 . . 118.9 ?
C23 C24 C17 . . 118.0(4) ?
C23 C24 C25 . . 120.7(4) ?
C17 C24 C25 . . 121.3(4) ?
C24 C25 H25A . . 109.5 ?
C24 C25 H25B . . 109.5 ?
H25A C25 H25B . . 109.5 ?
C24 C25 H25C . . 109.5 ?
H25A C25 H25C . . 109.5 ?
H25B C25 H25C . . 109.5 ?
C33 C26 C27 . . 122.9(4) ?
C33 C26 N3 . . 117.1(4) ?
C27 C26 N3 . . 119.9(4) ?
C29 C27 C26 . . 117.1(4) ?
C29 C27 C28 . . 120.6(4) ?
C26 C27 C28 . . 122.3(4) ?
C27 C28 H28A . . 109.5 ?
C27 C28 H28B . . 109.5 ?
H28A C28 H28B . . 109.5 ?
C27 C28 H28C . . 109.5 ?
H28A C28 H28C . . 109.5 ?
H28B C28 H28C . . 109.5 ?
C27 C29 C30 . . 122.3(4) ?
C27 C29 H29 . . 118.9 ?
C30 C29 H29 . . 118.9 ?
C29 C30 C32 . . 118.2(4) ?
C29 C30 C31 . . 121.6(4) ?
C32 C30 C31 . . 120.1(4) ?
C30 C31 H31A . . 109.5 ?
C30 C31 H31B . . 109.5 ?
H31A C31 H31B . . 109.5 ?
C30 C31 H31C . . 109.5 ?
H31A C31 H31C . . 109.5 ?
H31B C31 H31C . . 109.5 ?
C33 C32 C30 . . 122.5(4) ?
C33 C32 H32 . . 118.7 ?
C30 C32 H32 . . 118.7 ?
C32 C33 C26 . . 116.8(4) ?
C32 C33 C34 . . 121.5(4) ?
C26 C33 C34 . . 121.7(4) ?
C33 C34 H34A . . 109.5 ?
C33 C34 H34B . . 109.5 ?
H34A C34 H34B . . 109.5 ?
C33 C34 H34C . . 109.5 ?
H34A C34 H34C . . 109.5 ?
H34B C34 H34C . . 109.5 ?
C36 C35 C42 . . 122.4(4) ?
C36 C35 N4 . . 118.3(3) ?
C42 C35 N4 . . 119.3(3) ?
C38 C36 C35 . . 117.6(4) ?
C38 C36 C37 . . 120.5(4) ?
C35 C36 C37 . . 121.8(4) ?
C36 C37 H37A . . 109.5 ?
C36 C37 H37B . . 109.5 ?
H37A C37 H37B . . 109.5 ?
C36 C37 H37C . . 109.5 ?
H37A C37 H37C . . 109.5 ?
H37B C37 H37C . . 109.5 ?
C36 C38 C39 . . 122.5(4) ?
C36 C38 H38 . . 118.7 ?
C39 C38 H38 . . 118.7 ?
C41 C39 C38 . . 117.4(4) ?
C41 C39 C40 . . 122.4(4) ?
C38 C39 C40 . . 120.2(4) ?
C39 C40 H40A . . 109.5 ?
C39 C40 H40B . . 109.5 ?
H40A C40 H40B . . 109.5 ?
C39 C40 H40C . . 109.5 ?
H40A C40 H40C . . 109.5 ?
H40B C40 H40C . . 109.5 ?
C39 C41 C42 . . 123.5(4) ?
C39 C41 H41 . . 118.2 ?
C42 C41 H41 . . 118.2 ?
C41 C42 C35 . . 116.4(4) ?
C41 C42 C43 . . 120.7(3) ?
C35 C42 C43 . . 122.9(4) ?
C42 C43 H43A . . 109.5 ?
C42 C43 H43B . . 109.5 ?
H43A C43 H43B . . 109.5 ?
C42 C43 H43C . . 109.5 ?
H43A C43 H43C . . 109.5 ?
H43B C43 H43C . . 109.5 ?
C45 C44 C49 . . 117.2(4) ?
C45 C44 B2 . . 122.1(4) ?
C49 C44 B2 . . 120.7(4) ?
C46 C45 C44 . . 121.6(4) ?
C46 C45 H45 . . 119.2 ?
C44 C45 H45 . . 119.2 ?
C47 C46 C45 . . 117.6(4) ?
C47 C46 H46 . . 121.2 ?
C45 C46 H46 . . 121.2 ?
F2 C47 C48 . . 118.5(4) ?
F2 C47 C46 . . 117.4(4) ?
C48 C47 C46 . . 124.1(4) ?
C47 C48 C49 . . 117.8(4) ?
C47 C48 H48 . . 121.1 ?
C49 C48 H48 . . 121.1 ?
C48 C49 C44 . . 121.6(4) ?
C48 C49 H49 . . 119.2 ?
C44 C49 H49 . . 119.2 ?
C51 C50 C55 . . 113.0(4) ?
C51 C50 B3 . . 128.1(4) ?
C55 C50 B3 . . 118.5(3) ?
F3 C51 C52 . . 114.2(3) ?
F3 C51 C50 . . 121.3(4) ?
C52 C51 C50 . . 124.5(4) ?
F4 C52 C53 . . 118.9(4) ?
F4 C52 C51 . . 121.3(4) ?
C53 C52 C51 . . 119.8(4) ?
F5 C53 C54 . . 120.5(4) ?
F5 C53 C52 . . 121.1(4) ?
C54 C53 C52 . . 118.3(4) ?
F6 C54 C55 . . 120.0(4) ?
F6 C54 C53 . . 120.0(4) ?
C55 C54 C53 . . 120.0(4) ?
F7 C55 C54 . . 116.3(4) ?
F7 C55 C50 . . 119.3(3) ?
C54 C55 C50 . . 124.4(4) ?
C57 C56 C61 . . 111.5(4) ?
C57 C56 B3 . . 128.3(4) ?
C61 C56 B3 . . 119.9(4) ?
C58 C57 F8 . . 115.1(4) ?
C58 C57 C56 . . 125.4(4) ?
F8 C57 C56 . . 119.5(4) ?
F9 C58 C57 . . 120.9(4) ?
F9 C58 C59 . . 119.1(4) ?
C57 C58 C59 . . 120.0(4) ?
F10 C59 C58 . . 120.9(4) ?
F10 C59 C60 . . 121.2(4) ?
C58 C59 C60 . . 117.9(4) ?
F11 C60 C61 . . 120.9(4) ?
F11 C60 C59 . . 119.6(4) ?
C61 C60 C59 . . 119.5(4) ?
F12 C61 C60 . . 116.1(4) ?
F12 C61 C56 . . 118.3(3) ?
C60 C61 C56 . . 125.6(4) ?
C67 C62 C63 . . 112.4(4) ?
C67 C62 B3 . . 127.0(3) ?
C63 C62 B3 . . 120.5(3) ?
F13 C63 C64 . . 116.8(4) ?
F13 C63 C62 . . 118.5(3) ?
C64 C63 C62 . . 124.7(4) ?
F14 C64 C65 . . 119.5(4) ?
F14 C64 C63 . . 120.7(4) ?
C65 C64 C63 . . 119.7(4) ?
F15 C65 C64 . . 121.0(4) ?
F15 C65 C66 . . 120.2(4) ?
C64 C65 C66 . . 118.7(4) ?
F16 C66 C67 . . 120.3(4) ?
F16 C66 C65 . . 120.1(4) ?
C67 C66 C65 . . 119.6(4) ?
F17 C67 C66 . . 114.2(4) ?
F17 C67 C62 . . 121.0(3) ?
C66 C67 C62 . . 124.8(4) ?
C69 C68 C73 . . 113.1(4) ?
C69 C68 B3 . . 127.2(4) ?
C73 C68 B3 . . 119.4(3) ?
F18 C69 C68 . . 121.2(3) ?
F18 C69 C70 . . 115.4(3) ?
C68 C69 C70 . . 123.4(4) ?
F19 C70 C71 . . 120.0(4) ?
F19 C70 C69 . . 120.0(4) ?
C71 C70 C69 . . 120.0(4) ?
F20 C71 C72 . . 120.7(4) ?
F20 C71 C70 . . 120.4(4) ?
C72 C71 C70 . . 118.9(4) ?
C71 C72 F21 . . 120.0(4) ?
C71 C72 C73 . . 119.8(4) ?
F21 C72 C73 . . 120.2(4) ?
F22 C73 C72 . . 116.3(4) ?
F22 C73 C68 . . 118.9(3) ?
C72 C73 C68 . . 124.8(4) ?
C75 C74 H74A . . 109.5 ?
C75 C74 H74B . . 109.5 ?
H74A C74 H74B . . 109.5 ?
C75 C74 H74C . . 109.5 ?
H74A C74 H74C . . 109.5 ?
H74B C74 H74C . . 109.5 ?
C76 C75 C80 . . 117.4(5) ?
C76 C75 C74 . . 122.5(5) ?
C80 C75 C74 . . 120.1(5) ?
C75 C76 C77 . . 121.7(5) ?
C75 C76 H76 . . 119.1 ?
C77 C76 H76 . . 119.1 ?
C78 C77 C76 . . 119.3(5) ?
C78 C77 H77 . . 120.4 ?
C76 C77 H77 . . 120.4 ?
C77 C78 C79 . . 119.7(6) ?
C77 C78 H78 . . 120.1 ?
C79 C78 H78 . . 120.1 ?
C80 C79 C78 . . 119.4(6) ?
C80 C79 H79 . . 120.3 ?
C78 C79 H79 . . 120.3 ?
C79 C80 C75 . . 122.4(6) ?
C79 C80 H80 . . 118.8 ?
C75 C80 H80 . . 118.8 ?
C15 N1 C7 . . 124.2(3) ?
C15 N1 B1 . . 106.4(3) ?
C7 N1 B1 . . 129.2(3) ?
C16 N2 C17 . . 126.1(3) ?
C16 N2 B1 . . 106.0(3) ?
C17 N2 B1 . . 127.3(3) ?
C16 N3 C26 . . 123.2(3) ?
C16 N3 B2 . . 106.6(3) ?
C26 N3 B2 . . 128.2(3) ?
C15 N4 C35 . . 123.5(3) ?
C15 N4 B2 . . 106.5(3) ?
C35 N4 B2 . . 129.9(3) ?

_shelx_res_file                  
;


    rei606.res created by SHELXL-2014/7


TITL rei606 in P2(1)/n
CELL 0.71073  17.21040  19.00020  22.35780  90.0000  96.6003  90.0000
ZERR    4.00   0.00070   0.00080   0.00100   0.0000   0.0028   0.0000
LATT 1
SYMM 1/2-X, 1/2+Y, 1/2-Z
SFAC C  H  B  F  N
UNIT 324  240  12  88  16
L.S. 10
ACTA
BOND $H
FMAP 2
PLAN 5
SIZE 0.34 0.40 0.42
TEMP -170
WGHT    0.095100
FVAR       0.07012
B1    3    0.506411    0.823729    0.712480    11.00000    0.02920    0.02048 =
         0.02792   -0.00801   -0.00230    0.00349
B2    3    0.501771    0.633887    0.817992    11.00000    0.02506    0.02189 =
         0.02399   -0.00608   -0.00053    0.00072
B3    3    0.740311    0.590453    0.503650    11.00000    0.02522    0.01827 =
         0.02402    0.00005    0.00447    0.00129
C1    1    0.509885    0.892109    0.675991    11.00000    0.02803    0.02267 =
         0.02388   -0.00197    0.00088    0.00058
C2    1    0.474029    0.896725    0.616568    11.00000    0.03243    0.02951 =
         0.03168    0.00392   -0.00672   -0.00213
AFIX  43
H2    2    0.447685    0.856687    0.598684    11.00000   -1.20000
AFIX   0
C3    1    0.475906    0.958002    0.583166    11.00000    0.03494    0.04301 =
         0.03580    0.01461   -0.00873    0.00077
AFIX  43
H3    2    0.451583    0.960527    0.542871    11.00000   -1.20000
AFIX   0
C4    1    0.514539    1.015410    0.610692    11.00000    0.03871    0.02844 =
         0.04736    0.01628    0.00773    0.00138
C5    1    0.549637    1.014344    0.668503    11.00000    0.04226    0.02517 =
         0.03946    0.00175   -0.00130   -0.00179
AFIX  43
H5    2    0.574660    1.055134    0.686135    11.00000   -1.20000
AFIX   0
C6    1    0.547952    0.951882    0.701208    11.00000    0.04029    0.02746 =
         0.02804    0.00396   -0.00035    0.00051
AFIX  43
H6    2    0.573114    0.949987    0.741285    11.00000   -1.20000
AFIX   0
C7    1    0.360306    0.784846    0.688181    11.00000    0.02523    0.01983 =
         0.02196    0.00465   -0.00156    0.00203
C8    1    0.313803    0.838692    0.708204    11.00000    0.03086    0.02005 =
         0.02477    0.00398    0.00057    0.00042
C9    1    0.346410    0.893563    0.752754    11.00000    0.03879    0.02335 =
         0.03665   -0.00400    0.00717    0.00165
AFIX 137
H9A   2    0.363743    0.934445    0.731081    11.00000   -1.50000
H9B   2    0.390917    0.873866    0.778667    11.00000   -1.50000
H9C   2    0.305801    0.908103    0.777522    11.00000   -1.50000
AFIX   0
C10   1    0.234814    0.840446    0.684734    11.00000    0.03219    0.02739 =
         0.02997    0.00855    0.00872    0.00806
AFIX  43
H10   2    0.202135    0.876357    0.697643    11.00000   -1.20000
AFIX   0
C11   1    0.116842    0.792620    0.620642    11.00000    0.02956    0.05263 =
         0.05160    0.00811   -0.00549    0.00124
AFIX 137
H11A  2    0.108973    0.817558    0.582052    11.00000   -1.50000
H11B  2    0.088248    0.816885    0.650018    11.00000   -1.50000
H11C  2    0.097412    0.744291    0.615213    11.00000   -1.50000
AFIX   0
C12   1    0.252467    0.741409    0.622165    11.00000    0.03336    0.03039 =
         0.02478    0.00166   -0.00638   -0.00382
AFIX  43
H12   2    0.231446    0.708781    0.592408    11.00000   -1.20000
AFIX   0
C13   1    0.331007    0.737733    0.643035    11.00000    0.03325    0.02481 =
         0.01810    0.00455    0.00072   -0.00238
C14   1    0.383870    0.685542    0.616698    11.00000    0.04081    0.02748 =
         0.02459   -0.00615    0.00347   -0.00361
AFIX 137
H14A  2    0.422120    0.710902    0.595560    11.00000   -1.50000
H14B  2    0.352454    0.654660    0.588317    11.00000   -1.50000
H14C  2    0.411338    0.657198    0.649127    11.00000   -1.50000
AFIX   0
C15   1    0.465164    0.723848    0.753686    11.00000    0.02519    0.01846 =
         0.02412   -0.00590   -0.00062   -0.00223
C16   1    0.543964    0.733026    0.774862    11.00000    0.02943    0.01949 =
         0.02051   -0.00227    0.00144   -0.00111
C17   1    0.652439    0.815783    0.758936    11.00000    0.02671    0.02228 =
         0.02385   -0.00166   -0.00350    0.00060
C18   1    0.684452    0.851948    0.810391    11.00000    0.02953    0.02077 =
         0.02934   -0.00285   -0.00362    0.00327
C19   1    0.634396    0.872927    0.858323    11.00000    0.03533    0.03118 =
         0.02996   -0.00979    0.00112   -0.00107
AFIX 137
H19A  2    0.662293    0.862763    0.898096    11.00000   -1.50000
H19B  2    0.585325    0.846290    0.853029    11.00000   -1.50000
H19C  2    0.622952    0.923399    0.855078    11.00000   -1.50000
AFIX   0
C020  1    0.203047    0.791269    0.643226    11.00000    0.02293    0.03222 =
         0.03500    0.01306   -0.00049    0.00001
C20   1    0.762722    0.870202    0.814530    11.00000    0.03246    0.03118 =
         0.03195   -0.01155   -0.00388   -0.00665
AFIX  43
H20   2    0.785323    0.894531    0.849383    11.00000   -1.20000
AFIX   0
C21   1    0.809459    0.854368    0.769790    11.00000    0.02683    0.03501 =
         0.04825   -0.01094   -0.00071   -0.00569
C22   1    0.895655    0.873320    0.775591    11.00000    0.03069    0.06665 =
         0.08145   -0.03240    0.00349   -0.00802
AFIX 137
H22A  2    0.901575    0.922217    0.762919    11.00000   -1.50000
H22B  2    0.922807    0.842057    0.749987    11.00000   -1.50000
H22C  2    0.918246    0.867926    0.817613    11.00000   -1.50000
AFIX   0
C23   1    0.774785    0.821095    0.718037    11.00000    0.03036    0.03082 =
         0.04029   -0.00781    0.00673    0.00061
AFIX  43
H23   2    0.805625    0.811639    0.686346    11.00000   -1.20000
AFIX   0
C24   1    0.697194    0.801390    0.711203    11.00000    0.02894    0.02064 =
         0.02634   -0.00144   -0.00205    0.00031
C25   1    0.661342    0.766775    0.654154    11.00000    0.03509    0.03285 =
         0.03211   -0.00581    0.00416   -0.00109
AFIX 137
H25A  2    0.628062    0.800708    0.630183    11.00000   -1.50000
H25B  2    0.629701    0.726480    0.664132    11.00000   -1.50000
H25C  2    0.702887    0.750570    0.630953    11.00000   -1.50000
AFIX   0
C26   1    0.642765    0.683872    0.853471    11.00000    0.02670    0.01852 =
         0.02917    0.00250   -0.00894   -0.00247
C27   1    0.712752    0.663231    0.832405    11.00000    0.02965    0.02324 =
         0.02297    0.00063   -0.00548    0.00267
C28   1    0.715117    0.631335    0.771016    11.00000    0.03020    0.03346 =
         0.03135   -0.00257   -0.00296    0.00297
AFIX 137
H28A  2    0.661606    0.623942    0.751876    11.00000   -1.50000
H28B  2    0.742584    0.586101    0.775010    11.00000   -1.50000
H28C  2    0.742701    0.663195    0.746193    11.00000   -1.50000
AFIX   0
C29   1    0.780856    0.672909    0.870747    11.00000    0.02757    0.03243 =
         0.03652   -0.00235   -0.00484    0.00452
AFIX  43
H29   2    0.829358    0.660427    0.857221    11.00000   -1.20000
AFIX   0
C30   1    0.780814    0.700217    0.928293    11.00000    0.03675    0.03343 =
         0.03543   -0.00552   -0.01143    0.00019
C31   1    0.855924    0.711369    0.969410    11.00000    0.03579    0.06762 =
         0.05395   -0.02402   -0.01977    0.00190
AFIX 137
H31A  2    0.893854    0.674990    0.961616    11.00000   -1.50000
H31B  2    0.845220    0.708464    1.011454    11.00000   -1.50000
H31C  2    0.877364    0.757878    0.961801    11.00000   -1.50000
AFIX   0
C32   1    0.709318    0.716605    0.948000    11.00000    0.03741    0.03102 =
         0.02983   -0.00617   -0.00768    0.00235
AFIX  43
H32   2    0.708687    0.733909    0.987806    11.00000   -1.20000
AFIX   0
C33   1    0.638981    0.708700    0.911895    11.00000    0.02989    0.02046 =
         0.02384   -0.00097   -0.00531   -0.00413
C34   1    0.562036    0.725908    0.934627    11.00000    0.03312    0.02849 =
         0.03309   -0.00089    0.00342   -0.00274
AFIX 137
H34A  2    0.534881    0.682165    0.942626    11.00000   -1.50000
H34B  2    0.529614    0.753393    0.904170    11.00000   -1.50000
H34C  2    0.571604    0.753351    0.971858    11.00000   -1.50000
AFIX   0
C35   1    0.355185    0.642606    0.767529    11.00000    0.02066    0.01925 =
         0.02261    0.00541   -0.00348    0.00031
C36   1    0.298383    0.682897    0.792153    11.00000    0.02642    0.02027 =
         0.02581    0.00009   -0.00121    0.00096
C37   1    0.320258    0.739800    0.837833    11.00000    0.03587    0.03017 =
         0.03562   -0.00897    0.00225   -0.00168
AFIX 137
H37A  2    0.281899    0.778038    0.832218    11.00000   -1.50000
H37B  2    0.372282    0.758067    0.832548    11.00000   -1.50000
H37C  2    0.320838    0.720345    0.878477    11.00000   -1.50000
AFIX   0
C38   1    0.220744    0.665260    0.776244    11.00000    0.02785    0.02285 =
         0.02814    0.00301    0.00244    0.00233
AFIX  43
H38   2    0.181458    0.692294    0.792138    11.00000   -1.20000
AFIX   0
C39   1    0.197928    0.609307    0.737762    11.00000    0.02612    0.02814 =
         0.02783    0.00613   -0.00136   -0.00018
C40   1    0.112602    0.594242    0.720240    11.00000    0.02557    0.04201 =
         0.04780    0.00227   -0.00541   -0.00089
AFIX 137
H40A  2    0.106843    0.548528    0.699913    11.00000   -1.50000
H40B  2    0.089921    0.631119    0.692968    11.00000   -1.50000
H40C  2    0.085416    0.593256    0.756414    11.00000   -1.50000
AFIX   0
C41   1    0.256558    0.568813    0.717586    11.00000    0.03065    0.02100 =
         0.02444   -0.00195   -0.00369   -0.00305
AFIX  43
H41   2    0.241824    0.529314    0.692792    11.00000   -1.20000
AFIX   0
C42   1    0.336044    0.582920    0.731719    11.00000    0.02489    0.01777 =
         0.02261    0.00237    0.00092   -0.00067
C43   1    0.396444    0.534714    0.711182    11.00000    0.03012    0.02375 =
         0.02662   -0.00354    0.00130    0.00098
AFIX 137
H43A  2    0.445298    0.560719    0.709398    11.00000   -1.50000
H43B  2    0.377882    0.516353    0.671116    11.00000   -1.50000
H43C  2    0.405700    0.495504    0.739586    11.00000   -1.50000
AFIX   0
C44   1    0.499759    0.569085    0.858967    11.00000    0.03130    0.01430 =
         0.02620   -0.00291   -0.00589   -0.00393
C45   1    0.430367    0.545806    0.880120    11.00000    0.02390    0.02934 =
         0.02878    0.00169   -0.00431    0.00008
AFIX  43
H45   2    0.382746    0.569585    0.867474    11.00000   -1.20000
AFIX   0
C46   1    0.429686    0.488857    0.919081    11.00000    0.03230    0.03157 =
         0.03507    0.00538   -0.00050   -0.00686
AFIX  43
H46   2    0.382737    0.473934    0.933790    11.00000   -1.20000
AFIX   0
C47   1    0.499312    0.454952    0.935541    11.00000    0.04166    0.02381 =
         0.02616    0.00330   -0.00680   -0.00372
C48   1    0.568621    0.473588    0.915857    11.00000    0.03128    0.02557 =
         0.03798    0.00285   -0.00475    0.00408
AFIX  43
H48   2    0.615183    0.447897    0.927791    11.00000   -1.20000
AFIX   0
C49   1    0.568841    0.531215    0.877893    11.00000    0.03250    0.02756 =
         0.03236   -0.00227   -0.00267   -0.00559
AFIX  43
H49   2    0.616652    0.545610    0.864256    11.00000   -1.20000
AFIX   0
C50   1    0.806879    0.541334    0.475464    11.00000    0.02297    0.02181 =
         0.01653   -0.00111   -0.00041    0.00186
C51   1    0.821166    0.470229    0.484032    11.00000    0.03159    0.02109 =
         0.02245    0.00129    0.00179   -0.00032
C52   1    0.883922    0.434934    0.465188    11.00000    0.03348    0.01929 =
         0.03509   -0.00339   -0.00747    0.00514
C53   1    0.937422    0.470848    0.435751    11.00000    0.02247    0.04390 =
         0.03237   -0.00698   -0.00184    0.01294
C54   1    0.925780    0.541465    0.425262    11.00000    0.02420    0.04286 =
         0.02566    0.00134    0.00770   -0.00005
C55   1    0.862428    0.574557    0.444657    11.00000    0.02412    0.03024 =
         0.02459    0.00467   -0.00172    0.00752
C56   1    0.687102    0.639110    0.453384    11.00000    0.02740    0.01977 =
         0.02378    0.00398    0.00358   -0.00563
C57   1    0.678498    0.632524    0.391248    11.00000    0.02242    0.02034 =
         0.02902   -0.00181    0.00612   -0.00125
C58   1    0.629201    0.671669    0.352130    11.00000    0.03106    0.03042 =
         0.02057    0.00688    0.00249   -0.00703
C59   1    0.582727    0.722533    0.373775    11.00000    0.02706    0.02847 =
         0.03350    0.01421   -0.00516   -0.00274
C60   1    0.587815    0.731822    0.435390    11.00000    0.02662    0.02147 =
         0.03778   -0.00376    0.00121    0.00358
C61   1    0.637084    0.690408    0.472260    11.00000    0.03043    0.02301 =
         0.02089    0.00012   -0.00165   -0.00048
C62   1    0.672850    0.544310    0.533585    11.00000    0.02252    0.01965 =
         0.01832    0.00172   -0.00377    0.00332
C63   1    0.630617    0.491745    0.500156    11.00000    0.02811    0.02428 =
         0.01890    0.00202    0.00148    0.00565
C64   1    0.573352    0.451669    0.520696    11.00000    0.02710    0.01830 =
         0.03243    0.00123   -0.00695   -0.00625
C65   1    0.551465    0.464198    0.576269    11.00000    0.02129    0.02498 =
         0.02985    0.01050   -0.00066   -0.00460
C66   1    0.588023    0.517272    0.610574    11.00000    0.02411    0.03067 =
         0.02119    0.00380    0.00719    0.00794
C67   1    0.647503    0.554286    0.589188    11.00000    0.02147    0.02160 =
         0.02170   -0.00013   -0.00259   -0.00348
C68   1    0.796434    0.636567    0.554573    11.00000    0.02269    0.02176 =
         0.02707   -0.00083    0.00297    0.00416
C69   1    0.819236    0.706150    0.550303    11.00000    0.02320    0.02484 =
         0.02761    0.00155    0.00002    0.00060
C70   1    0.871972    0.739148    0.593019    11.00000    0.02918    0.02440 =
         0.04034   -0.00798    0.00630   -0.00308
C71   1    0.903782    0.702824    0.642641    11.00000    0.01962    0.04115 =
         0.03162   -0.01133   -0.00367   -0.00477
C72   1    0.883762    0.634235    0.648754    11.00000    0.02318    0.03681 =
         0.02825    0.00334   -0.00436    0.00165
C73   1    0.832431    0.602932    0.605531    11.00000    0.02272    0.02112 =
         0.03189   -0.00010    0.00268   -0.00003
C74   1    0.713173    0.949764    0.590777    11.00000    0.05333    0.08113 =
         0.06511    0.01866    0.01388    0.00892
AFIX 137
H74A  2    0.716451    0.994946    0.612061    11.00000   -1.50000
H74B  2    0.758023    0.920393    0.605796    11.00000   -1.50000
H74C  2    0.664607    0.925764    0.597711    11.00000   -1.50000
AFIX   0
C75   1    0.713838    0.962184    0.525211    11.00000    0.03163    0.03849 =
         0.04782    0.00749   -0.00091    0.00363
C76   1    0.727147    1.026846    0.502177    11.00000    0.03643    0.03357 =
         0.06419   -0.00079    0.00000   -0.00035
AFIX  43
H76   2    0.736929    1.065579    0.528851    11.00000   -1.20000
AFIX   0
C77   1    0.726796    1.037677    0.440600    11.00000    0.04577    0.07302 =
         0.07168    0.03634    0.00862    0.00772
AFIX  43
H77   2    0.735856    1.083299    0.425456    11.00000   -1.20000
AFIX   0
C78   1    0.713145    0.981429    0.401758    11.00000    0.04261    0.12318 =
         0.05433   -0.00350    0.00411    0.00884
AFIX  43
H78   2    0.713401    0.987980    0.359657    11.00000   -1.20000
AFIX   0
C79   1    0.699118    0.915606    0.424349    11.00000    0.06619    0.09351 =
         0.07231   -0.04165    0.00868    0.00304
AFIX  43
H79   2    0.690074    0.876508    0.397982    11.00000   -1.20000
AFIX   0
C80   1    0.698360    0.907230    0.484679    11.00000    0.04918    0.03722 =
         0.09203   -0.01279   -0.00158    0.00066
AFIX  43
H80   2    0.686808    0.862087    0.499647    11.00000   -1.20000
AFIX   0
F1    4    0.517544    1.075290    0.577868    11.00000    0.06328    0.03801 =
         0.06379    0.02911   -0.00044   -0.00332
F2    4    0.498444    0.399141    0.973821    11.00000    0.05032    0.02830 =
         0.03802    0.01088   -0.00264   -0.00209
F3    4    0.773450    0.429324    0.513629    11.00000    0.03513    0.02331 =
         0.03651    0.00568    0.00240    0.00042
F4    4    0.894461    0.365610    0.475394    11.00000    0.04784    0.02676 =
         0.05144   -0.00068    0.00000    0.01687
F5    4    1.000185    0.437923    0.417636    11.00000    0.03714    0.06199 =
         0.04806   -0.00600    0.00851    0.02058
F6    4    0.977453    0.578665    0.396243    11.00000    0.03298    0.06051 =
         0.04797    0.00854    0.01573   -0.00017
F7    4    0.856307    0.644601    0.433866    11.00000    0.03301    0.02933 =
         0.03641    0.01001    0.00475    0.00015
F8    4    0.722110    0.583738    0.364891    11.00000    0.03657    0.03150 =
         0.02346   -0.00213    0.00298    0.00138
F9    4    0.624586    0.660830    0.292111    11.00000    0.04711    0.04878 =
         0.02330    0.00800   -0.00237   -0.00160
F10   4    0.534802    0.762187    0.336138    11.00000    0.04077    0.04439 =
         0.04311    0.01532   -0.01124    0.00953
F11   4    0.543265    0.781177    0.458294    11.00000    0.03927    0.03428 =
         0.05026   -0.00252   -0.00218    0.01439
F12   4    0.637689    0.701716    0.532228    11.00000    0.03821    0.03390 =
         0.02422   -0.00424   -0.00097    0.01038
F13   4    0.647655    0.478426    0.443299    11.00000    0.03256    0.02894 =
         0.02204   -0.00310   -0.00077   -0.00218
F14   4    0.536705    0.400458    0.485670    11.00000    0.03611    0.02870 =
         0.03715   -0.00395   -0.00487   -0.00721
F15   4    0.492790    0.427270    0.596789    11.00000    0.02910    0.03853 =
         0.03963    0.00824    0.00410   -0.00773
F16   4    0.566295    0.532066    0.665642    11.00000    0.03359    0.04151 =
         0.02879    0.00051    0.01027   -0.00122
F17   4    0.679872    0.604814    0.627507    11.00000    0.03253    0.02779 =
         0.02607   -0.00638    0.00346   -0.00312
F18   4    0.790084    0.746957    0.503396    11.00000    0.04046    0.02304 =
         0.03900    0.00771   -0.00165   -0.00227
F19   4    0.890090    0.807951    0.586383    11.00000    0.04374    0.02547 =
         0.05926   -0.00718    0.00113   -0.01016
F20   4    0.954237    0.734795    0.684903    11.00000    0.03478    0.04834 =
         0.04624   -0.01420   -0.00790   -0.00740
F21   4    0.915265    0.596793    0.697473    11.00000    0.03591    0.04769 =
         0.03005    0.00211   -0.00913    0.00269
F22   4    0.817450    0.533541    0.613715    11.00000    0.03467    0.02384 =
         0.03230    0.00355   -0.00453    0.00010
N1    5    0.439846    0.776883    0.715296    11.00000    0.02362    0.01961 =
         0.02549    0.00125   -0.00213    0.00264
N2    5    0.572039    0.793100    0.752124    11.00000    0.02584    0.01634 =
         0.02298   -0.00087   -0.00351   -0.00614
N3    5    0.569332    0.680439    0.813527    11.00000    0.02523    0.02114 =
         0.02163   -0.00215   -0.00529   -0.00218
N4    5    0.436415    0.664818    0.778712    11.00000    0.02591    0.01706 =
         0.02128   -0.00035   -0.00348    0.00035
HKLF 4

REM  rei606 in P2(1)/n
REM R1 =  0.0660 for    6625 Fo > 4sig(Fo)  and  0.1548 for all   13362 data
REM   1004 parameters refined using      0 restraints

END

WGHT      0.0951      0.0000

REM Highest difference peak  0.361,  deepest hole -0.391,  1-sigma level  0.078
Q1    1   0.6839  0.6567  0.7386  11.00000  0.05    0.36
Q2    1   0.3969  0.4830  0.7139  11.00000  0.05    0.29
Q3    1   0.6651  0.5640  0.7715  11.00000  0.05    0.29
Q4    1   0.9416  0.8602  0.6352  11.00000  0.05    0.28
Q5    1   0.5816  0.6426  0.4983  11.00000  0.05    0.28
;
_shelx_res_checksum              34941
####################################################################### 
# 
# This file contains crystal structure data downloaded from the 
# Cambridge Structural Database (CSD) hosted by the Cambridge 
# Crystallographic Data Centre (CCDC).
# 
# Full information about CCDC data access policies and citation 
# guidelines are available at http://www.ccdc.cam.ac.uk/access/V1 
# 
# Audit and citation data items may have been added by the CCDC. 
# Please retain this information to preserve the provenance of 
# this file and to allow appropriate attribution of the data. 
# 
#######################################################################

data_rei534
_database_code_depnum_ccdc_archive 'CCDC 1548461'
_audit_update_record             
;
2017-05-08 deposited with the CCDC.
2017-09-12 downloaded from the CCDC.
;
_chemical_name_systematic        ?
_chemical_name_common            ?
_chemical_formula_moiety         ?
_chemical_formula_sum            'C50 H52 B2 F2 N4'
_chemical_formula_iupac          ?
_chemical_formula_weight         768.57

_chemical_melting_point          ?

_space_group_crystal_system      monoclinic
_space_group_name_H-M_alt        'C 1 2/c 1'
_space_group_name_Hall           '-C 2yc'
loop_
_space_group_symop_operation_xyz
'x, y, z'
'-x, y, -z+1/2'
'x+1/2, y+1/2, z'
'-x+1/2, y+1/2, -z+1/2'
'-x, -y, -z'
'x, -y, z-1/2'
'-x+1/2, -y+1/2, -z'
'x+1/2, -y+1/2, z-1/2'

_cell_length_a                   16.2212(12)
_cell_length_b                   17.6789(12)
_cell_length_c                   15.9340(13)
_cell_angle_alpha                90
_cell_angle_beta                 109.755(4)
_cell_angle_gamma                90
_cell_volume                     4300.5(6)
_cell_formula_units_Z            4
_cell_measurement_reflns_used    1888
_cell_measurement_theta_min      2.6683
_cell_measurement_theta_max      22.6240
_cell_measurement_temperature    103.(2)

_exptl_crystal_description       block
_exptl_crystal_colour            yellow
_exptl_crystal_size_max          0.320
_exptl_crystal_size_mid          0.220
_exptl_crystal_size_min          0.160
_exptl_crystal_density_diffrn    1.187
_exptl_crystal_density_meas      ?
_exptl_crystal_density_method    'not measured'
_exptl_crystal_F_000             1632

_exptl_absorpt_coefficient_mu    0.075
_exptl_absorpt_correction_type   Multi-Scan
_exptl_absorpt_process_details   
;
SADABS-2014/5 - Bruker AXS area detector scaling and absorption correction
;
_exptl_absorpt_correction_T_min  0.86
_exptl_absorpt_correction_T_max  0.99

_exptl_special_details           
;
;

_diffrn_ambient_temperature      103.(2)

_diffrn_source                   'fine-focus sealed tube'
_diffrn_source_type              'Bruker KappaCCD'

_diffrn_radiation_type           MoK\a
_diffrn_radiation_wavelength     0.71073
_diffrn_radiation_monochromator  graphite

_diffrn_measurement_device_type  'CCD area detector'
_diffrn_measurement_method       'phi and omega scans'

_diffrn_detector_area_resol_mean 8.3333

_diffrn_reflns_number            24656
_diffrn_reflns_av_R_equivalents  0.0982
_diffrn_reflns_av_unetI/netI     0.0733
_diffrn_reflns_theta_min         1.76
_diffrn_reflns_theta_max         25.39
_diffrn_reflns_theta_full        25.39
_diffrn_measured_fraction_theta_max 0.999
_diffrn_measured_fraction_theta_full 0.999
_diffrn_reflns_limit_h_min       -19
_diffrn_reflns_limit_h_max       19
_diffrn_reflns_limit_k_min       -21
_diffrn_reflns_limit_k_max       21
_diffrn_reflns_limit_l_min       -19
_diffrn_reflns_limit_l_max       18

_refine_special_details          
;
;

_reflns_number_total             3963
_reflns_number_gt                2358
_reflns_threshold_expression     'I > 2\s(I)'

_refine_ls_structure_factor_coef Fsqd
_refine_ls_matrix_type           full
_refine_ls_R_factor_all          0.1094
_refine_ls_R_factor_gt           0.0504
_refine_ls_wR_factor_gt          0.1073
_refine_ls_wR_factor_ref         0.1344
_refine_ls_goodness_of_fit_ref   1.004
_refine_ls_restrained_S_all      1.004
_refine_ls_number_reflns         3963
_refine_ls_number_parameters     269
_refine_ls_number_restraints     0
_refine_ls_number_constraints    ?
_refine_ls_hydrogen_treatment    constr
_refine_ls_weighting_scheme      calc
_refine_ls_weighting_details     
'w=1/[\s^2^(Fo^2^)+(0.0527P)^2^+2.5775P] where P=(Fo^2^+2Fc^2^)/3'

_atom_sites_solution_hydrogens   geom
_atom_sites_solution_primary     ?
_atom_sites_solution_secondary   ?

_refine_ls_shift/su_max          0.001
_refine_ls_shift/su_mean         0.000
_refine_diff_density_max         0.223
_refine_diff_density_min         -0.225
_refine_ls_extinction_method     none
_refine_ls_extinction_coef       ?

loop_
_atom_type_symbol
_atom_type_description
_atom_type_scat_dispersion_real
_atom_type_scat_dispersion_imag
_atom_type_scat_source
C C 0.0033 0.0016 'International Tables Vol C Tables 4.2.6.8 and 6.1.1.4'
H H 0.0000 0.0000 'International Tables Vol C Tables 4.2.6.8 and 6.1.1.4'
B B 0.0013 0.0007 'International Tables Vol C Tables 4.2.6.8 and 6.1.1.4'
N N 0.0061 0.0033 'International Tables Vol C Tables 4.2.6.8 and 6.1.1.4'
F F 0.0171 0.0103 'International Tables Vol C Tables 4.2.6.8 and 6.1.1.4'

_computing_data_collection       'APEX3 (Bruker AXS Inc., 2015)'
_computing_cell_refinement       'SAINT V8.37A (Bruker AXS Inc., 2015)'
_computing_data_reduction        'SAINT V8.37A (Bruker AXS Inc., 2015)'
_computing_structure_solution    'XT, VERSION 2014/5'
_computing_structure_refinement  'SHELXL-2014/7 (Sheldrick, 2014)'
_computing_molecular_graphics    'XP (Bruker AXS Inc., 2015)'
_computing_publication_material  'APEX3 (Bruker AXS Inc., 2015)'

loop_
_atom_site_type_symbol
_atom_site_label
_atom_site_fract_x
_atom_site_fract_y
_atom_site_fract_z
_atom_site_U_iso_or_equiv
_atom_site_adp_type
_atom_site_calc_flag
_atom_site_refinement_flags_adp
_atom_site_refinement_flags_occupancy
_atom_site_refinement_flags_posn
_atom_site_occupancy
_atom_site_disorder_assembly
_atom_site_disorder_group
B B1 0.14192(18) 0.41096(15) 0.30119(19) 0.0215(6) Uani d . . . 1 . .
C C1 0.29344(15) 0.47290(13) 0.38287(17) 0.0243(6) Uani d . . . 1 . .
H H1 0.2638 0.5162 0.3938 0.029 Uiso calc U . R 1 . .
C C2 0.38432(16) 0.47275(14) 0.41261(17) 0.0272(6) Uani d . . . 1 . .
H H2 0.4168 0.5152 0.4431 0.033 Uiso calc U . R 1 . .
C C3 0.42569(15) 0.41012(14) 0.39681(17) 0.0267(6) Uani d . . . 1 . .
C C4 0.38214(16) 0.34775(15) 0.35349(19) 0.0329(7) Uani d . . . 1 . .
H H4 0.413 0.3048 0.344 0.039 Uiso calc U . R 1 . .
C C5 0.29104(15) 0.34914(14) 0.32374(18) 0.0299(6) Uani d . . . 1 . .
H H5 0.2598 0.3063 0.2931 0.036 Uiso calc U . R 1 . .
C C6 0.24396(15) 0.41127(13) 0.33726(16) 0.0225(6) Uani d . . . 1 . .
C C7 0.10581(14) 0.26625(13) 0.29774(17) 0.0209(6) Uani d . . . 1 . .
C C8 0.12249(15) 0.23915(13) 0.38453(16) 0.0222(6) Uani d . . . 1 . .
C C9 0.12847(17) 0.29210(14) 0.46051(17) 0.0323(7) Uani d . . . 1 . .
H H9A 0.1841 0.3197 0.4774 0.048 Uiso calc U . R 1 . .
H H9B 0.1255 0.2629 0.5117 0.048 Uiso calc U . R 1 . .
H H9C 0.0797 0.3281 0.4418 0.048 Uiso calc U . R 1 . .
C C10 0.13583(15) 0.16211(13) 0.39969(17) 0.0259(6) Uani d . . . 1 . .
H H10 0.1464 0.1431 0.4582 0.031 Uiso calc U . R 1 . .
C C11 0.13418(16) 0.11182(13) 0.33213(18) 0.0272(6) Uani d . . . 1 . .
C C12 0.14476(19) 0.02787(14) 0.3490(2) 0.0401(7) Uani d . . . 1 . .
H H12A 0.0886 0.006 0.3469 0.06 Uiso calc U . R 1 . .
H H12B 0.1885 0.0188 0.4079 0.06 Uiso calc U . R 1 . .
H H12C 0.1641 0.0042 0.3032 0.06 Uiso calc U . R 1 . .
C C13 0.12154(15) 0.14120(13) 0.24810(17) 0.0248(6) Uani d . . . 1 . .
H H13 0.1224 0.1078 0.2017 0.03 Uiso calc U . R 1 . .
C C14 0.10756(15) 0.21789(13) 0.22946(17) 0.0226(6) Uani d . . . 1 . .
C C15 0.09771(17) 0.24643(14) 0.13767(17) 0.0296(6) Uani d . . . 1 . .
H H15A 0.0835 0.3005 0.1338 0.044 Uiso calc U . R 1 . .
H H15B 0.0505 0.2187 0.0933 0.044 Uiso calc U . R 1 . .
H H15C 0.1527 0.2387 0.126 0.044 Uiso calc U . R 1 . .
C C16 0 0.37293(19) 0.25 0.0242(8) Uani d T P S 1 . .
C C17 0 0.44825(19) 0.25 0.0247(8) Uani d T P S 1 . .
C C18 0.10555(14) 0.55345(13) 0.30828(16) 0.0188(5) Uani d . . . 1 . .
C C19 0.10389(15) 0.57556(13) 0.39224(16) 0.0222(6) Uani d . . . 1 . .
C C20 0.08871(17) 0.51765(14) 0.45481(17) 0.0317(7) Uani d . . . 1 . .
H H20A 0.1393 0.4837 0.4755 0.048 Uiso calc U . R 1 . .
H H20B 0.036 0.4883 0.4235 0.048 Uiso calc U . R 1 . .
H H20C 0.0809 0.5433 0.5061 0.048 Uiso calc U . R 1 . .
C C21 0.12138(15) 0.65032(14) 0.41796(17) 0.0256(6) Uani d . . . 1 . .
H H21 0.1181 0.6659 0.4738 0.031 Uiso calc U . R 1 . .
C C22 0.14355(15) 0.70320(13) 0.36512(17) 0.0252(6) Uani d . . . 1 . .
C C23 0.16102(18) 0.78486(14) 0.3934(2) 0.0368(7) Uani d . . . 1 . .
H H23A 0.1125 0.8164 0.3567 0.055 Uiso calc U . R 1 . .
H H23B 0.2156 0.8014 0.3855 0.055 Uiso calc U . R 1 . .
H H23C 0.1663 0.7899 0.4562 0.055 Uiso calc U . R 1 . .
C C24 0.14912(15) 0.67860(13) 0.28449(17) 0.0240(6) Uani d . . . 1 . .
H H24 0.1673 0.7135 0.2489 0.029 Uiso calc U . R 1 . .
C C25 0.12913(15) 0.60485(13) 0.25371(16) 0.0211(6) Uani d . . . 1 . .
C C26 0.13458(17) 0.58218(14) 0.16498(16) 0.0285(6) Uani d . . . 1 . .
H H26A 0.078 0.5912 0.1183 0.043 Uiso calc U . R 1 . .
H H26B 0.1494 0.5284 0.1662 0.043 Uiso calc U . R 1 . .
H H26C 0.1799 0.6122 0.1525 0.043 Uiso calc U . R 1 . .
F F1 0.51526(9) 0.40851(8) 0.42663(11) 0.0396(4) Uani d . . . 1 . .
N N1 0.08575(12) 0.34512(10) 0.28009(13) 0.0197(5) Uani d . . . 1 . .
N N2 0.08528(12) 0.47650(10) 0.28090(13) 0.0196(5) Uani d . . . 1 . .

loop_
_atom_site_aniso_label
_atom_site_aniso_U_11
_atom_site_aniso_U_22
_atom_site_aniso_U_33
_atom_site_aniso_U_12
_atom_site_aniso_U_13
_atom_site_aniso_U_23
B1 0.0232(15) 0.0193(15) 0.0235(16) -0.0006(12) 0.0100(13) -0.0012(12)
C1 0.0240(14) 0.0208(14) 0.0277(15) 0.0022(11) 0.0084(12) 0.0016(11)
C2 0.0254(15) 0.0230(14) 0.0300(16) -0.0037(11) 0.0052(12) -0.0037(11)
C3 0.0137(13) 0.0348(15) 0.0301(15) -0.0004(11) 0.0054(11) 0.0007(12)
C4 0.0232(15) 0.0299(15) 0.0453(18) 0.0010(12) 0.0113(13) -0.0106(13)
C5 0.0219(14) 0.0257(14) 0.0399(17) -0.0048(11) 0.0077(12) -0.0101(12)
C6 0.0242(14) 0.0215(13) 0.0216(14) 0.0010(11) 0.0074(11) 0.0024(11)
C7 0.0149(13) 0.0193(13) 0.0280(15) -0.0018(10) 0.0065(11) -0.0003(11)
C8 0.0162(13) 0.0243(14) 0.0247(15) 0.0009(10) 0.0050(11) 0.0004(11)
C9 0.0352(16) 0.0329(16) 0.0274(16) 0.0002(13) 0.0088(13) -0.0012(12)
C10 0.0217(13) 0.0273(15) 0.0273(15) 0.0026(11) 0.0064(12) 0.0063(12)
C11 0.0241(14) 0.0218(14) 0.0369(17) 0.0004(11) 0.0117(13) 0.0041(12)
C12 0.0483(19) 0.0272(15) 0.049(2) 0.0037(13) 0.0219(16) 0.0050(14)
C13 0.0261(14) 0.0221(14) 0.0291(16) -0.0016(11) 0.0130(12) -0.0041(11)
C14 0.0183(13) 0.0243(14) 0.0261(15) -0.0004(10) 0.0085(11) -0.0009(11)
C15 0.0342(15) 0.0288(15) 0.0285(16) -0.0006(12) 0.0141(13) -0.0019(12)
C16 0.0152(18) 0.020(2) 0.033(2) 0 0.0037(16) 0
C17 0.0173(19) 0.023(2) 0.031(2) 0 0.0049(16) 0
C18 0.0160(13) 0.0184(13) 0.0222(14) 0.0006(10) 0.0067(11) -0.0008(10)
C19 0.0190(13) 0.0259(14) 0.0242(15) 0.0002(10) 0.0105(11) 0.0005(11)
C20 0.0376(16) 0.0363(16) 0.0252(15) -0.0032(13) 0.0158(13) 0.0029(12)
C21 0.0239(14) 0.0305(15) 0.0241(15) 0.0008(11) 0.0104(12) -0.0062(12)
C22 0.0194(13) 0.0226(14) 0.0319(16) 0.0005(10) 0.0068(12) -0.0037(11)
C23 0.0376(16) 0.0286(16) 0.0452(19) -0.0024(13) 0.0152(15) -0.0049(13)
C24 0.0220(13) 0.0227(14) 0.0279(15) -0.0009(10) 0.0091(12) 0.0041(11)
C25 0.0159(12) 0.0249(14) 0.0216(14) 0.0010(10) 0.0053(11) 0.0017(11)
C26 0.0336(15) 0.0315(15) 0.0220(15) -0.0032(12) 0.0115(12) 0.0008(12)
F1 0.0184(8) 0.0424(10) 0.0537(11) -0.0024(7) 0.0067(7) -0.0124(8)
N1 0.0174(11) 0.0186(11) 0.0227(12) 0.0020(8) 0.0065(9) 0.0011(9)
N2 0.0176(11) 0.0198(11) 0.0206(11) -0.0029(9) 0.0052(9) -0.0007(9)

_geom_special_details            
;

All esds (except the esd in the dihedral angle between two l.s. planes)
are estimated using the full covariance matrix.  The cell esds are taken
into account individually in the estimation of esds in distances, angles
and torsion angles; correlations between esds in cell parameters are only
used when they are defined by crystal symmetry.  An approximate (isotropic)
treatment of cell esds is used for estimating esds involving l.s. planes.
;

loop_
_geom_bond_atom_site_label_1
_geom_bond_atom_site_label_2
_geom_bond_site_symmetry_2
_geom_bond_distance
_geom_bond_publ_flag
B1 N1 . 1.446(3) ?
B1 N2 . 1.446(3) ?
B1 C6 . 1.558(3) ?
C1 C2 . 1.388(3) ?
C1 C6 . 1.402(3) ?
C2 C3 . 1.361(3) ?
C3 C4 . 1.364(3) ?
C3 F1 . 1.368(3) ?
C4 C5 . 1.391(3) ?
C5 C6 . 1.396(3) ?
C7 C14 . 1.392(3) ?
C7 C8 . 1.401(3) ?
C7 N1 . 1.438(3) ?
C8 C10 . 1.387(3) ?
C8 C9 . 1.507(3) ?
C10 C11 . 1.389(3) ?
C11 C13 . 1.385(3) ?
C11 C12 . 1.508(3) ?
C13 C14 . 1.390(3) ?
C14 C15 . 1.504(3) ?
C16 C17 . 1.332(5) ?
C16 N1 2 1.398(2) ?
C16 N1 . 1.398(2) ?
C17 N2 . 1.395(2) ?
C17 N2 2 1.395(2) ?
C18 C25 . 1.397(3) ?
C18 C19 . 1.403(3) ?
C18 N2 . 1.432(3) ?
C19 C21 . 1.384(3) ?
C19 C20 . 1.506(3) ?
C21 C22 . 1.385(3) ?
C22 C24 . 1.388(3) ?
C22 C23 . 1.510(3) ?
C24 C25 . 1.392(3) ?
C25 C26 . 1.501(3) ?

loop_
_geom_angle_atom_site_label_1
_geom_angle_atom_site_label_2
_geom_angle_atom_site_label_3
_geom_angle_site_symmetry_1
_geom_angle_site_symmetry_3
_geom_angle
_geom_angle_publ_flag
N1 B1 N2 . . 106.9(2) ?
N1 B1 C6 . . 126.6(2) ?
N2 B1 C6 . . 126.5(2) ?
C2 C1 C6 . . 122.1(2) ?
C3 C2 C1 . . 118.1(2) ?
C2 C3 C4 . . 123.2(2) ?
C2 C3 F1 . . 119.0(2) ?
C4 C3 F1 . . 117.8(2) ?
C3 C4 C5 . . 117.8(2) ?
C4 C5 C6 . . 122.3(2) ?
C5 C6 C1 . . 116.4(2) ?
C5 C6 B1 . . 120.6(2) ?
C1 C6 B1 . . 123.0(2) ?
C14 C7 C8 . . 120.9(2) ?
C14 C7 N1 . . 120.4(2) ?
C8 C7 N1 . . 118.7(2) ?
C10 C8 C7 . . 118.3(2) ?
C10 C8 C9 . . 120.4(2) ?
C7 C8 C9 . . 121.3(2) ?
C8 C10 C11 . . 122.2(2) ?
C13 C11 C10 . . 117.8(2) ?
C13 C11 C12 . . 120.8(2) ?
C10 C11 C12 . . 121.4(2) ?
C11 C13 C14 . . 122.2(2) ?
C13 C14 C7 . . 118.5(2) ?
C13 C14 C15 . . 119.4(2) ?
C7 C14 C15 . . 122.1(2) ?
C17 C16 N1 . 2 110.59(15) ?
C17 C16 N1 . . 110.59(15) ?
N1 C16 N1 2 . 138.8(3) ?
C16 C17 N2 . . 110.99(15) ?
C16 C17 N2 . 2 110.99(15) ?
N2 C17 N2 . 2 138.0(3) ?
C25 C18 C19 . . 120.6(2) ?
C25 C18 N2 . . 120.7(2) ?
C19 C18 N2 . . 118.6(2) ?
C21 C19 C18 . . 118.7(2) ?
C21 C19 C20 . . 121.1(2) ?
C18 C19 C20 . . 120.1(2) ?
C19 C21 C22 . . 122.3(2) ?
C21 C22 C24 . . 117.6(2) ?
C21 C22 C23 . . 121.7(2) ?
C24 C22 C23 . . 120.7(2) ?
C22 C24 C25 . . 122.6(2) ?
C24 C25 C18 . . 118.0(2) ?
C24 C25 C26 . . 120.1(2) ?
C18 C25 C26 . . 121.9(2) ?
C16 N1 C7 . . 122.8(2) ?
C16 N1 B1 . . 105.8(2) ?
C7 N1 B1 . . 130.7(2) ?
C17 N2 C18 . . 123.1(2) ?
C17 N2 B1 . . 105.7(2) ?
C18 N2 B1 . . 129.0(2) ?

_shelx_res_file                  
;


    rei534.res created by SHELXL-2014/7

TITL rei534 in C2/c
CELL 0.71073  16.22120  17.67890  15.93400  90.0000 109.7546  90.0000
ZERR    4.00   0.00120   0.00120   0.00130   0.0000   0.0036   0.0000
LATT 7
SYMM -X, Y, 1/2-Z
SFAC C  H  B  N  F
UNIT 200  208  8  16  8
L.S. 10
ACTA
BOND
FMAP 2
PLAN 5
SIZE 0.16 0.22 0.32
TEMP -170
WGHT    0.052700    2.577500
FVAR       0.05275
B1    3    0.141918    0.410964    0.301192    11.00000    0.02320    0.01930 =
         0.02346   -0.00118    0.00996   -0.00061
C1    1    0.293444    0.472899    0.382873    11.00000    0.02402    0.02081 =
         0.02767    0.00162    0.00838    0.00219
AFIX  43
H1    2    0.263809    0.516156    0.393774    11.00000   -1.20000
AFIX   0
C2    1    0.384323    0.472747    0.412606    11.00000    0.02538    0.02303 =
         0.03000   -0.00367    0.00522   -0.00369
AFIX  43
H2    2    0.416767    0.515154    0.443125    11.00000   -1.20000
AFIX   0
C3    1    0.425689    0.410118    0.396814    11.00000    0.01368    0.03482 =
         0.03007    0.00065    0.00543   -0.00040
C4    1    0.382135    0.347752    0.353491    11.00000    0.02324    0.02990 =
         0.04530   -0.01058    0.01128    0.00096
AFIX  43
H4    2    0.413012    0.304781    0.343955    11.00000   -1.20000
AFIX   0
C5    1    0.291043    0.349139    0.323738    11.00000    0.02194    0.02565 =
         0.03994   -0.01013    0.00774   -0.00482
AFIX  43
H5    2    0.259776    0.306264    0.293121    11.00000   -1.20000
AFIX   0
C6    1    0.243957    0.411266    0.337261    11.00000    0.02424    0.02150 =
         0.02163    0.00236    0.00743    0.00098
C7    1    0.105807    0.266255    0.297739    11.00000    0.01486    0.01932 =
         0.02795   -0.00033    0.00650   -0.00178
C8    1    0.122492    0.239153    0.384527    11.00000    0.01616    0.02431 =
         0.02472    0.00043    0.00504    0.00091
C9    1    0.128473    0.292096    0.460509    11.00000    0.03522    0.03288 =
         0.02743   -0.00118    0.00885    0.00024
AFIX 137
H9A   2    0.184102    0.319685    0.477429    11.00000   -1.50000
H9B   2    0.125472    0.262896    0.511676    11.00000   -1.50000
H9C   2    0.079734    0.328130    0.441824    11.00000   -1.50000
AFIX   0
C10   1    0.135834    0.162113    0.399693    11.00000    0.02170    0.02735 =
         0.02727    0.00633    0.00638    0.00262
AFIX  43
H10   2    0.146446    0.143125    0.458185    11.00000   -1.20000
AFIX   0
C11   1    0.134182    0.111824    0.332135    11.00000    0.02415    0.02181 =
         0.03686    0.00410    0.01173    0.00044
C12   1    0.144764    0.027870    0.349016    11.00000    0.04834    0.02720 =
         0.04904    0.00505    0.02190    0.00371
AFIX 137
H12A  2    0.088565    0.006019    0.346873    11.00000   -1.50000
H12B  2    0.188535    0.018832    0.407934    11.00000   -1.50000
H12C  2    0.164071    0.004195    0.303214    11.00000   -1.50000
AFIX   0
C13   1    0.121537    0.141198    0.248096    11.00000    0.02607    0.02210 =
         0.02910   -0.00414    0.01301   -0.00161
AFIX  43
H13   2    0.122444    0.107833    0.201680    11.00000   -1.20000
AFIX   0
C14   1    0.107564    0.217892    0.229460    11.00000    0.01826    0.02425 =
         0.02612   -0.00090    0.00849   -0.00044
C15   1    0.097710    0.246432    0.137666    11.00000    0.03419    0.02876 =
         0.02852   -0.00186    0.01412   -0.00056
AFIX 137
H15A  2    0.083539    0.300490    0.133837    11.00000   -1.50000
H15B  2    0.050486    0.218694    0.093339    11.00000   -1.50000
H15C  2    0.152684    0.238712    0.126002    11.00000   -1.50000
AFIX   0
C16   1    0.000000    0.372933    0.250000    10.50000    0.01519    0.02040 =
         0.03349    0.00000    0.00374    0.00000
C17   1    0.000000    0.448250    0.250000    10.50000    0.01727    0.02287 =
         0.03139    0.00000    0.00493    0.00000
C18   1    0.105550    0.553451    0.308277    11.00000    0.01597    0.01840 =
         0.02221   -0.00075    0.00668    0.00061
C19   1    0.103891    0.575557    0.392240    11.00000    0.01896    0.02592 =
         0.02418    0.00050    0.01046    0.00019
C20   1    0.088707    0.517647    0.454815    11.00000    0.03764    0.03633 =
         0.02519    0.00288    0.01578   -0.00322
AFIX 137
H20A  2    0.139322    0.483681    0.475508    11.00000   -1.50000
H20B  2    0.036044    0.488251    0.423544    11.00000   -1.50000
H20C  2    0.080877    0.543334    0.506104    11.00000   -1.50000
AFIX   0
C21   1    0.121380    0.650315    0.417963    11.00000    0.02391    0.03046 =
         0.02412   -0.00618    0.01038    0.00075
AFIX  43
H21   2    0.118056    0.665866    0.473800    11.00000   -1.20000
AFIX   0
C22   1    0.143547    0.703201    0.365121    11.00000    0.01942    0.02264 =
         0.03195   -0.00365    0.00678    0.00050
C23   1    0.161022    0.784857    0.393357    11.00000    0.03756    0.02856 =
         0.04519   -0.00486    0.01518   -0.00236
AFIX 137
H23A  2    0.112497    0.816352    0.356658    11.00000   -1.50000
H23B  2    0.215643    0.801355    0.385527    11.00000   -1.50000
H23C  2    0.166266    0.789853    0.456208    11.00000   -1.50000
AFIX   0
C24   1    0.149124    0.678601    0.284490    11.00000    0.02199    0.02269 =
         0.02794    0.00406    0.00911   -0.00094
AFIX  43
H24   2    0.167314    0.713485    0.248880    11.00000   -1.20000
AFIX   0
C25   1    0.129127    0.604847    0.253714    11.00000    0.01593    0.02493 =
         0.02156    0.00169    0.00525    0.00099
C26   1    0.134583    0.582182    0.164980    11.00000    0.03355    0.03146 =
         0.02196    0.00082    0.01147   -0.00318
AFIX 137
H26A  2    0.077969    0.591192    0.118288    11.00000   -1.50000
H26B  2    0.149410    0.528363    0.166165    11.00000   -1.50000
H26C  2    0.179933    0.612189    0.152543    11.00000   -1.50000
AFIX   0
F1    5    0.515259    0.408508    0.426632    11.00000    0.01837    0.04242 =
         0.05374   -0.01239    0.00670   -0.00240
N1    4    0.085746    0.345116    0.280095    11.00000    0.01741    0.01864 =
         0.02270    0.00113    0.00647    0.00204
N2    4    0.085278    0.476505    0.280898    11.00000    0.01756    0.01978 =
         0.02059   -0.00072    0.00516   -0.00294
HKLF 4

REM  rei534 in C2/c
REM R1 =  0.0504 for    2358 Fo > 4sig(Fo)  and  0.1094 for all    3963 data
REM    269 parameters refined using      0 restraints

END

WGHT      0.0498      2.6955

REM Highest difference peak  0.223,  deepest hole -0.225,  1-sigma level  0.052
Q1    1   0.0723  0.2493  0.3366  11.00000  0.05    0.22
Q2    1   0.1116  0.8009  0.4205  11.00000  0.05    0.21
Q3    1   0.1162  0.3711  0.2566  11.00000  0.05    0.20
Q4    1   0.2793  0.5449  0.3601  11.00000  0.05    0.20
Q5    1   0.1467  0.2867  0.1439  11.00000  0.05    0.20
;
_shelx_res_checksum              59591
####################################################################### 
# 
# This file contains crystal structure data downloaded from the 
# Cambridge Structural Database (CSD) hosted by the Cambridge 
# Crystallographic Data Centre (CCDC).
# 
# Full information about CCDC data access policies and citation 
# guidelines are available at http://www.ccdc.cam.ac.uk/access/V1 
# 
# Audit and citation data items may have been added by the CCDC. 
# Please retain this information to preserve the provenance of 
# this file and to allow appropriate attribution of the data. 
# 
#######################################################################

data_I_CCDC1
_database_code_depnum_ccdc_archive 'CCDC 1548460'
_audit_update_record             
;
2017-05-08 deposited with the CCDC.
2017-09-12 downloaded from the CCDC.
;
_chemical_name_systematic        ?
_chemical_name_common            ?
_chemical_formula_moiety         ?
_chemical_formula_sum            'C50 H54 B2 N4'
_chemical_formula_iupac          ?
_chemical_formula_weight         732.59

_chemical_melting_point          ?

_space_group_crystal_system      monoclinic
_space_group_name_H-M_alt        'C 1 2/c 1'
_space_group_name_Hall           '-C 2yc'
loop_
_space_group_symop_operation_xyz
'x, y, z'
'-x, y, -z+1/2'
'x+1/2, y+1/2, z'
'-x+1/2, y+1/2, -z+1/2'
'-x, -y, -z'
'x, -y, z-1/2'
'-x+1/2, -y+1/2, -z'
'x+1/2, -y+1/2, z-1/2'

_cell_length_a                   15.662(3)
_cell_length_b                   17.724(3)
_cell_length_c                   16.037(3)
_cell_angle_alpha                90
_cell_angle_beta                 109.914(5)
_cell_angle_gamma                90
_cell_volume                     4185.6(12)
_cell_formula_units_Z            4
_cell_measurement_reflns_used    2187
_cell_measurement_theta_min      2.6659
_cell_measurement_theta_max      25.0391
_cell_measurement_temperature    103.(2)

_exptl_crystal_description       block
_exptl_crystal_colour            yellow
_exptl_crystal_size_max          0.220
_exptl_crystal_size_mid          0.120
_exptl_crystal_size_min          0.100
_exptl_crystal_density_diffrn    1.163
_exptl_crystal_density_meas      ?
_exptl_crystal_density_method    'not measured'
_exptl_crystal_F_000             1568

_exptl_absorpt_coefficient_mu    0.067
_exptl_absorpt_correction_type   Multi-Scan
_exptl_absorpt_process_details   
;
SADABS-2014/5 - Bruker AXS area detector scaling and absorption correction
;
_exptl_absorpt_correction_T_min  0.85
_exptl_absorpt_correction_T_max  0.99

_exptl_special_details           
;
;

_diffrn_ambient_temperature      103.(2)

_diffrn_source                   'fine-focus sealed tube'
_diffrn_source_type              'Bruker KappaCCD'

_diffrn_radiation_type           MoK\a
_diffrn_radiation_wavelength     0.71073
_diffrn_radiation_monochromator  graphite
_diffrn_measurement_device_type  'CCD area detector'
_diffrn_measurement_method       'phi and omega scans'
_diffrn_detector_area_resol_mean 8.3333
_diffrn_reflns_number            17039
_diffrn_reflns_av_R_equivalents  0.1729
_diffrn_reflns_av_unetI/netI     0.1719
_diffrn_reflns_theta_min         1.80
_diffrn_reflns_theta_max         25.01
_diffrn_reflns_theta_full        25.01
_diffrn_measured_fraction_theta_max 0.997
_diffrn_measured_fraction_theta_full 0.997
_diffrn_reflns_limit_h_min       -18
_diffrn_reflns_limit_h_max       18
_diffrn_reflns_limit_k_min       -21
_diffrn_reflns_limit_k_max       21
_diffrn_reflns_limit_l_min       -19
_diffrn_reflns_limit_l_max       17

_refine_special_details          
;
;

_reflns_number_total             3677
_reflns_number_gt                1746
_reflns_threshold_expression     'I > 2\s(I)'

_refine_ls_structure_factor_coef Fsqd
_refine_ls_matrix_type           full
_refine_ls_R_factor_all          0.1922
_refine_ls_R_factor_gt           0.0782
_refine_ls_wR_factor_gt          0.1357
_refine_ls_wR_factor_ref         0.1728
_refine_ls_goodness_of_fit_ref   1.006
_refine_ls_restrained_S_all      1.006
_refine_ls_number_reflns         3677
_refine_ls_number_parameters     260
_refine_ls_number_restraints     0
_refine_ls_number_constraints    ?
_refine_ls_hydrogen_treatment    constr
_refine_ls_weighting_scheme      calc
_refine_ls_weighting_details     
'w=1/[\s^2^(Fo^2^)+(0.0616P)^2^] where P=(Fo^2^+2Fc^2^)/3'

_atom_sites_solution_hydrogens   geom
_atom_sites_solution_primary     ?
_atom_sites_solution_secondary   ?

_refine_ls_shift/su_max          0.000
_refine_ls_shift/su_mean         0.000
_refine_diff_density_max         0.323
_refine_diff_density_min         -0.268
_refine_ls_extinction_method     none
_refine_ls_extinction_coef       ?

loop_
_atom_type_symbol
_atom_type_description
_atom_type_scat_dispersion_real
_atom_type_scat_dispersion_imag
_atom_type_scat_source
C C 0.0033 0.0016 'International Tables Vol C Tables 4.2.6.8 and 6.1.1.4'
H H 0.0000 0.0000 'International Tables Vol C Tables 4.2.6.8 and 6.1.1.4'
B B 0.0013 0.0007 'International Tables Vol C Tables 4.2.6.8 and 6.1.1.4'
N N 0.0061 0.0033 'International Tables Vol C Tables 4.2.6.8 and 6.1.1.4'

_computing_data_collection       'APEX3 (Bruker AXS Inc., 2015)'
_computing_cell_refinement       'SAINT V8.34A (Bruker AXS Inc., 2013)'
_computing_data_reduction        'SAINT V8.34A (Bruker AXS Inc., 2013)'
_computing_structure_solution    'XT, VERSION 2014/4'
_computing_structure_refinement  'SHELXL-2014/7 (Sheldrick, 2014)'
_computing_molecular_graphics    'XP (Bruker AXS Inc., 2015)'
_computing_publication_material  'APEX3 (Bruker AXS Inc., 2015)'

loop_
_atom_site_type_symbol
_atom_site_label
_atom_site_fract_x
_atom_site_fract_y
_atom_site_fract_z
_atom_site_U_iso_or_equiv
_atom_site_adp_type
_atom_site_calc_flag
_atom_site_refinement_flags_adp
_atom_site_refinement_flags_occupancy
_atom_site_refinement_flags_posn
_atom_site_occupancy
_atom_site_disorder_assembly
_atom_site_disorder_group
B B1 0.1481(3) 0.9139(3) 0.8050(3) 0.0158(11) Uani d . . . 1 . .
C C1 0.2534(3) 0.9141(2) 0.8419(2) 0.0144(9) Uani d . . . 1 . .
C C2 0.3041(3) 0.8505(2) 0.8360(3) 0.0216(10) Uani d . . . 1 . .
H H2 0.2728 0.8054 0.8115 0.026 Uiso calc U . R 1 . .
C C3 0.3977(3) 0.8508(2) 0.8643(3) 0.0245(11) Uani d . . . 1 . .
H H3 0.4295 0.8063 0.8593 0.029 Uiso calc U . R 1 . .
C C4 0.4453(3) 0.9148(2) 0.8996(3) 0.0219(10) Uani d . . . 1 . .
H H4 0.5097 0.9152 0.9182 0.026 Uiso calc U . R 1 . .
C C5 0.3987(3) 0.9790(2) 0.9081(3) 0.0233(10) Uani d . . . 1 . .
H H5 0.4312 1.0234 0.9334 0.028 Uiso calc U . R 1 . .
C C6 0.3047(3) 0.9785(2) 0.8795(2) 0.0194(10) Uani d . . . 1 . .
H H6 0.2737 1.0231 0.8856 0.023 Uiso calc U . R 1 . .
C C7 0.1083(3) 0.7690(2) 0.8008(2) 0.0130(9) Uani d . . . 1 . .
C C8 0.1203(3) 0.7423(2) 0.8863(2) 0.0149(10) Uani d . . . 1 . .
C C9 0.1238(3) 0.7951(2) 0.9609(2) 0.0239(11) Uani d . . . 1 . .
H H9A 0.1818 0.8221 0.9802 0.036 Uiso calc U . R 1 . .
H H9B 0.1179 0.7661 1.0107 0.036 Uiso calc U . R 1 . .
H H9C 0.0738 0.8315 0.9404 0.036 Uiso calc U . R 1 . .
C C10 0.1315(3) 0.6647(2) 0.9022(3) 0.0187(10) Uani d . . . 1 . .
H H10 0.1393 0.646 0.9599 0.022 Uiso calc U . R 1 . .
C C11 0.1314(3) 0.6141(2) 0.8361(3) 0.0176(10) Uani d . . . 1 . .
C C12 0.1381(3) 0.5297(2) 0.8518(3) 0.0301(12) Uani d . . . 1 . .
H H12A 0.1697 0.5196 0.9149 0.045 Uiso calc U . R 1 . .
H H12B 0.172 0.5068 0.8169 0.045 Uiso calc U . R 1 . .
H H12C 0.077 0.5079 0.8337 0.045 Uiso calc U . R 1 . .
C C13 0.1240(3) 0.6429(2) 0.7532(3) 0.0188(10) Uani d . . . 1 . .
H H13 0.1266 0.6092 0.7081 0.023 Uiso calc U . R 1 . .
C C14 0.1127(3) 0.7199(2) 0.7344(3) 0.0169(10) Uani d . . . 1 . .
C C15 0.1083(3) 0.7484(2) 0.6437(3) 0.0248(11) Uani d . . . 1 . .
H H15A 0.0593 0.7224 0.5977 0.037 Uiso calc U . R 1 . .
H H15B 0.1663 0.7384 0.635 0.037 Uiso calc U . R 1 . .
H H15C 0.0965 0.8028 0.6399 0.037 Uiso calc U . R 1 . .
C C16 0 0.8757(3) 0.75 0.0178(14) Uani d T P S 1 . .
C C17 0 0.9503(3) 0.75 0.0229(15) Uani d T P S 1 . .
C C18 0.1069(3) 1.0566(2) 0.8106(2) 0.0129(9) Uani d . . . 1 . .
C C19 0.1077(3) 1.0770(2) 0.8955(3) 0.0161(10) Uani d . . . 1 . .
C C20 0.0970(3) 1.0180(2) 0.9591(3) 0.0259(11) Uani d . . . 1 . .
H H20A 0.0436 0.9868 0.9292 0.039 Uiso calc U . R 1 . .
H H20B 0.089 1.0429 1.0105 0.039 Uiso calc U . R 1 . .
H H20C 0.1513 0.9861 0.9788 0.039 Uiso calc U . R 1 . .
C C21 0.1217(3) 1.1526(2) 0.9209(3) 0.0206(10) Uani d . . . 1 . .
H H21 0.1206 1.1672 0.9775 0.025 Uiso calc U . R 1 . .
C C22 0.1371(3) 1.2067(2) 0.8656(3) 0.0212(10) Uani d . . . 1 . .
C C23 0.1512(3) 1.2894(2) 0.8937(3) 0.0339(12) Uani d . . . 1 . .
H H23A 0.0995 1.3192 0.8566 0.051 Uiso calc U . R 1 . .
H H23B 0.2072 1.308 0.8864 0.051 Uiso calc U . R 1 . .
H H23C 0.1559 1.294 0.956 0.051 Uiso calc U . R 1 . .
C C24 0.1415(3) 1.1838(2) 0.7843(3) 0.0179(10) Uani d . . . 1 . .
H H24 0.1556 1.2202 0.7474 0.021 Uiso calc U . R 1 . .
C C25 0.1261(3) 1.1096(2) 0.7550(2) 0.0134(10) Uani d . . . 1 . .
C C26 0.1312(3) 1.0880(2) 0.6656(3) 0.0249(11) Uani d . . . 1 . .
H H26A 0.0709 1.0925 0.6203 0.037 Uiso calc U . R 1 . .
H H26B 0.1525 1.0358 0.6677 0.037 Uiso calc U . R 1 . .
H H26C 0.1736 1.1217 0.6508 0.037 Uiso calc U . R 1 . .
N N1 0.0887(2) 0.84798(17) 0.78227(19) 0.0143(8) Uani d . . . 1 . .
N N2 0.0881(2) 0.97940(17) 0.78314(19) 0.0159(8) Uani d . . . 1 . .

loop_
_atom_site_aniso_label
_atom_site_aniso_U_11
_atom_site_aniso_U_22
_atom_site_aniso_U_33
_atom_site_aniso_U_12
_atom_site_aniso_U_13
_atom_site_aniso_U_23
B1 0.021(3) 0.017(3) 0.012(2) 0.001(2) 0.009(2) 0.002(2)
C1 0.015(2) 0.015(2) 0.014(2) -0.004(2) 0.0049(19) 0.0001(19)
C2 0.019(3) 0.019(2) 0.026(2) -0.003(2) 0.007(2) -0.006(2)
C3 0.016(3) 0.021(3) 0.041(3) 0.002(2) 0.014(2) -0.011(2)
C4 0.013(2) 0.028(3) 0.025(2) -0.004(2) 0.006(2) 0.000(2)
C5 0.023(3) 0.017(2) 0.027(2) -0.005(2) 0.006(2) 0.002(2)
C6 0.019(3) 0.019(2) 0.018(2) 0.006(2) 0.003(2) 0.000(2)
C7 0.009(2) 0.012(2) 0.017(2) 0.0018(18) 0.0041(19) 0.0021(19)
C8 0.010(2) 0.015(2) 0.019(2) 0.0020(18) 0.004(2) 0.0002(19)
C9 0.025(3) 0.025(3) 0.020(2) 0.004(2) 0.007(2) 0.000(2)
C10 0.018(3) 0.021(2) 0.018(2) 0.0059(19) 0.008(2) 0.006(2)
C11 0.013(2) 0.014(2) 0.027(3) 0.0030(18) 0.008(2) 0.003(2)
C12 0.033(3) 0.021(3) 0.040(3) 0.001(2) 0.016(2) 0.005(2)
C13 0.016(3) 0.015(2) 0.025(3) 0.0027(19) 0.007(2) -0.006(2)
C14 0.012(2) 0.021(3) 0.018(2) -0.0018(18) 0.006(2) 0.001(2)
C15 0.029(3) 0.020(2) 0.030(3) 0.001(2) 0.017(2) 0.001(2)
C16 0.020(4) 0.009(3) 0.021(3) 0 0.002(3) 0
C17 0.015(4) 0.018(4) 0.031(4) 0 0.001(3) 0
C18 0.009(2) 0.013(2) 0.016(2) -0.0015(17) 0.0027(19) -0.0025(19)
C19 0.009(2) 0.021(3) 0.019(2) -0.0021(18) 0.0055(19) 0.003(2)
C20 0.029(3) 0.032(3) 0.020(2) -0.002(2) 0.012(2) 0.007(2)
C21 0.025(3) 0.022(3) 0.019(2) 0.002(2) 0.012(2) -0.008(2)
C22 0.016(3) 0.020(3) 0.026(3) -0.0003(19) 0.005(2) -0.005(2)
C23 0.033(3) 0.023(3) 0.049(3) -0.004(2) 0.018(3) -0.007(2)
C24 0.013(3) 0.020(3) 0.021(2) 0.0024(19) 0.005(2) 0.008(2)
C25 0.010(2) 0.017(3) 0.011(2) 0.0010(17) 0.0020(19) 0.0034(18)
C26 0.027(3) 0.027(2) 0.024(2) 0.003(2) 0.013(2) 0.004(2)
N1 0.012(2) 0.0130(19) 0.0166(19) 0.0064(16) 0.0036(16) 0.0013(15)
N2 0.016(2) 0.0154(19) 0.0163(19) -0.0031(16) 0.0050(16) -0.0004(16)

_geom_special_details            
;

All esds (except the esd in the dihedral angle between two l.s. planes)
are estimated using the full covariance matrix.  The cell esds are taken
into account individually in the estimation of esds in distances, angles
and torsion angles; correlations between esds in cell parameters are only
used when they are defined by crystal symmetry.  An approximate (isotropic)
treatment of cell esds is used for estimating esds involving l.s. planes.
;

loop_
_geom_bond_atom_site_label_1
_geom_bond_atom_site_label_2
_geom_bond_site_symmetry_2
_geom_bond_distance
_geom_bond_publ_flag
B1 N1 . 1.460(5) ?
B1 N2 . 1.460(5) ?
B1 C1 . 1.551(6) ?
C1 C2 . 1.401(5) ?
C1 C6 . 1.407(5) ?
C2 C3 . 1.379(5) ?
C3 C4 . 1.370(5) ?
C4 C5 . 1.381(5) ?
C5 C6 . 1.386(5) ?
C7 C14 . 1.395(5) ?
C7 C8 . 1.401(5) ?
C7 N1 . 1.443(5) ?
C8 C10 . 1.399(5) ?
C8 C9 . 1.506(5) ?
C10 C11 . 1.387(5) ?
C11 C13 . 1.390(5) ?
C11 C12 . 1.516(5) ?
C13 C14 . 1.396(5) ?
C14 C15 . 1.519(5) ?
C16 C17 . 1.323(7) ?
C16 N1 . 1.396(3) ?
C16 N1 2_556 1.396(3) ?
C17 N2 2_556 1.397(4) ?
C17 N2 . 1.397(4) ?
C18 C25 . 1.397(5) ?
C18 C19 . 1.405(5) ?
C18 N2 . 1.437(5) ?
C19 C21 . 1.396(5) ?
C19 C20 . 1.508(5) ?
C21 C22 . 1.382(5) ?
C22 C24 . 1.391(5) ?
C22 C23 . 1.527(5) ?
C24 C25 . 1.389(5) ?
C25 C26 . 1.512(5) ?

loop_
_geom_angle_atom_site_label_1
_geom_angle_atom_site_label_2
_geom_angle_atom_site_label_3
_geom_angle_site_symmetry_1
_geom_angle_site_symmetry_3
_geom_angle
_geom_angle_publ_flag
N1 B1 N2 . . 105.8(4) ?
N1 B1 C1 . . 127.1(4) ?
N2 B1 C1 . . 127.1(4) ?
C2 C1 C6 . . 115.4(4) ?
C2 C1 B1 . . 121.7(4) ?
C6 C1 B1 . . 122.9(4) ?
C3 C2 C1 . . 122.5(4) ?
C4 C3 C2 . . 120.4(4) ?
C3 C4 C5 . . 119.5(4) ?
C4 C5 C6 . . 120.0(4) ?
C5 C6 C1 . . 122.2(4) ?
C14 C7 C8 . . 120.8(3) ?
C14 C7 N1 . . 120.7(3) ?
C8 C7 N1 . . 118.5(3) ?
C10 C8 C7 . . 118.5(4) ?
C10 C8 C9 . . 119.9(3) ?
C7 C8 C9 . . 121.6(3) ?
C11 C10 C8 . . 121.9(4) ?
C10 C11 C13 . . 118.1(3) ?
C10 C11 C12 . . 121.9(4) ?
C13 C11 C12 . . 120.0(4) ?
C11 C13 C14 . . 121.9(4) ?
C7 C14 C13 . . 118.7(4) ?
C7 C14 C15 . . 121.7(3) ?
C13 C14 C15 . . 119.6(3) ?
C17 C16 N1 . . 110.6(2) ?
C17 C16 N1 . 2_556 110.6(2) ?
N1 C16 N1 . 2_556 138.8(5) ?
C16 C17 N2 . 2_556 111.6(3) ?
C16 C17 N2 . . 111.6(3) ?
N2 C17 N2 2_556 . 136.7(5) ?
C25 C18 C19 . . 120.9(3) ?
C25 C18 N2 . . 120.7(3) ?
C19 C18 N2 . . 118.4(3) ?
C21 C19 C18 . . 118.5(3) ?
C21 C19 C20 . . 120.7(3) ?
C18 C19 C20 . . 120.7(3) ?
C22 C21 C19 . . 121.6(3) ?
C21 C22 C24 . . 118.3(4) ?
C21 C22 C23 . . 121.1(4) ?
C24 C22 C23 . . 120.5(4) ?
C25 C24 C22 . . 122.3(4) ?
C24 C25 C18 . . 118.1(3) ?
C24 C25 C26 . . 120.1(3) ?
C18 C25 C26 . . 121.8(3) ?
C16 N1 C7 . . 122.2(3) ?
C16 N1 B1 . . 106.3(3) ?
C7 N1 B1 . . 130.7(3) ?
C17 N2 C18 . . 122.7(3) ?
C17 N2 B1 . . 105.7(3) ?
C18 N2 B1 . . 129.5(3) ?

_shelx_res_file                  
;


    rei392s.res created by SHELXL-2014/7

TITL rei392s in C2/c
CELL 0.71073  15.66150  17.72440  16.03680  90.0000 109.9138  90.0000
ZERR    4.00   0.00270   0.00280   0.00270   0.0000   0.0052   0.0000
LATT 7
SYMM -X, Y, 1/2-Z
SFAC C  H  B  N
UNIT 200  216  8  16
L.S. 10
ACTA
BOND
FMAP 2
PLAN 5
SIZE 0.10 0.12 0.22
TEMP -170
WGHT    0.061600
FVAR       0.04666
B1    3    0.148147    0.913850    0.805025    11.00000    0.02087    0.01706 =
         0.01201    0.00169    0.00907    0.00132
C1    1    0.253447    0.914128    0.841856    11.00000    0.01508    0.01460 =
         0.01353    0.00014    0.00490   -0.00359
C2    1    0.304115    0.850455    0.835964    11.00000    0.01890    0.01905 =
         0.02627   -0.00603    0.00706   -0.00315
AFIX  43
H2    2    0.272789    0.805352    0.811510    11.00000   -1.20000
AFIX   0
C3    1    0.397739    0.850760    0.864316    11.00000    0.01581    0.02088 =
         0.04051   -0.01093    0.01427    0.00201
AFIX  43
H3    2    0.429471    0.806264    0.859320    11.00000   -1.20000
AFIX   0
C4    1    0.445262    0.914832    0.899636    11.00000    0.01285    0.02798 =
         0.02491    0.00030    0.00633   -0.00368
AFIX  43
H4    2    0.509700    0.915153    0.918176    11.00000   -1.20000
AFIX   0
C5    1    0.398745    0.978959    0.908077    11.00000    0.02319    0.01721 =
         0.02717    0.00182    0.00567   -0.00469
AFIX  43
H5    2    0.431224    1.023359    0.933431    11.00000   -1.20000
AFIX   0
C6    1    0.304673    0.978502    0.879544    11.00000    0.01897    0.01868 =
         0.01840    0.00041    0.00345    0.00555
AFIX  43
H6    2    0.273735    1.023140    0.885632    11.00000   -1.20000
AFIX   0
C7    1    0.108342    0.768974    0.800803    11.00000    0.00894    0.01237 =
         0.01728    0.00206    0.00410    0.00177
C8    1    0.120318    0.742277    0.886257    11.00000    0.00998    0.01490 =
         0.01904    0.00018    0.00386    0.00199
C9    1    0.123784    0.795125    0.960898    11.00000    0.02542    0.02497 =
         0.02047    0.00011    0.00675    0.00366
AFIX 137
H9A   2    0.181846    0.822150    0.980198    11.00000   -1.50000
H9B   2    0.117930    0.766119    1.010698    11.00000   -1.50000
H9C   2    0.073831    0.831488    0.940361    11.00000   -1.50000
AFIX   0
C10   1    0.131469    0.664662    0.902162    11.00000    0.01757    0.02131 =
         0.01830    0.00577    0.00752    0.00586
AFIX  43
H10   2    0.139327    0.646036    0.959852    11.00000   -1.20000
AFIX   0
C11   1    0.131372    0.614140    0.836055    11.00000    0.01304    0.01371 =
         0.02658    0.00290    0.00753    0.00297
C12   1    0.138112    0.529669    0.851805    11.00000    0.03301    0.02065 =
         0.03953    0.00483    0.01610    0.00090
AFIX 137
H12A  2    0.169734    0.519637    0.914939    11.00000   -1.50000
H12B  2    0.171994    0.506832    0.816929    11.00000   -1.50000
H12C  2    0.076966    0.507936    0.833728    11.00000   -1.50000
AFIX   0
C13   1    0.123968    0.642907    0.753220    11.00000    0.01630    0.01538 =
         0.02493   -0.00650    0.00737    0.00271
AFIX  43
H13   2    0.126629    0.609181    0.708129    11.00000   -1.20000
AFIX   0
C14   1    0.112740    0.719896    0.734392    11.00000    0.01212    0.02132 =
         0.01820    0.00089    0.00629   -0.00180
C15   1    0.108315    0.748414    0.643683    11.00000    0.02906    0.02029 =
         0.03037    0.00098    0.01715    0.00053
AFIX 137
H15A  2    0.059302    0.722417    0.597657    11.00000   -1.50000
H15B  2    0.166252    0.738390    0.634997    11.00000   -1.50000
H15C  2    0.096537    0.802832    0.639878    11.00000   -1.50000
AFIX   0
C16   1    0.000000    0.875701    0.750000    10.50000    0.02016    0.00858 =
         0.02103    0.00000    0.00235    0.00000
C17   1    0.000000    0.950341    0.750000    10.50000    0.01535    0.01755 =
         0.03060    0.00000    0.00110    0.00000
C18   1    0.106929    1.056592    0.810614    11.00000    0.00894    0.01274 =
         0.01593   -0.00254    0.00270   -0.00152
C19   1    0.107722    1.076962    0.895547    11.00000    0.00924    0.02098 =
         0.01872    0.00339    0.00546   -0.00209
C20   1    0.096950    1.018026    0.959067    11.00000    0.02877    0.03188 =
         0.01970    0.00697    0.01161   -0.00192
AFIX 137
H20A  2    0.043618    0.986828    0.929185    11.00000   -1.50000
H20B  2    0.088979    1.042856    1.010523    11.00000   -1.50000
H20C  2    0.151255    0.986096    0.978769    11.00000   -1.50000
AFIX   0
C21   1    0.121683    1.152565    0.920886    11.00000    0.02475    0.02168 =
         0.01901   -0.00766    0.01206    0.00211
AFIX  43
H21   2    0.120559    1.167165    0.977502    11.00000   -1.20000
AFIX   0
C22   1    0.137098    1.206697    0.865650    11.00000    0.01576    0.02003 =
         0.02591   -0.00464    0.00475   -0.00032
C23   1    0.151164    1.289376    0.893658    11.00000    0.03261    0.02313 =
         0.04908   -0.00741    0.01809   -0.00443
AFIX 137
H23A  2    0.099515    1.319237    0.856575    11.00000   -1.50000
H23B  2    0.207152    1.307975    0.886417    11.00000   -1.50000
H23C  2    0.155854    1.293993    0.955962    11.00000   -1.50000
AFIX   0
C24   1    0.141535    1.183786    0.784253    11.00000    0.01266    0.01972 =
         0.02099    0.00828    0.00528    0.00239
AFIX  43
H24   2    0.155603    1.220159    0.747384    11.00000   -1.20000
AFIX   0
C25   1    0.126125    1.109600    0.754959    11.00000    0.01012    0.01742 =
         0.01128    0.00342    0.00200    0.00105
C26   1    0.131246    1.087975    0.665584    11.00000    0.02713    0.02686 =
         0.02375    0.00449    0.01279    0.00308
AFIX 137
H26A  2    0.070880    1.092462    0.620255    11.00000   -1.50000
H26B  2    0.152532    1.035779    0.667726    11.00000   -1.50000
H26C  2    0.173645    1.121666    0.650840    11.00000   -1.50000
AFIX   0
N1    4    0.088689    0.847981    0.782271    11.00000    0.01225    0.01304 =
         0.01658    0.00133    0.00356    0.00644
N2    4    0.088097    0.979402    0.783137    11.00000    0.01578    0.01535 =
         0.01627   -0.00041    0.00500   -0.00306
HKLF 4

REM  rei392s in C2/c
REM R1 =  0.0782 for    1746 Fo > 4sig(Fo)  and  0.1922 for all    3677 data
REM    260 parameters refined using      0 restraints

END

WGHT      0.0616      0.0000

REM Highest difference peak  0.323,  deepest hole -0.268,  1-sigma level  0.062
Q1    1   0.1550  0.8976  0.6446  11.00000  0.05    0.32
Q2    1   0.0438  0.7809  0.6092  11.00000  0.05    0.32
Q3    1   0.1047  1.3070  0.9310  11.00000  0.05    0.25
Q4    1   0.3009  1.1245  0.8712  11.00000  0.05    0.24
Q5    1   0.0984  1.1397  0.6229  11.00000  0.05    0.24
;
_shelx_res_checksum              77492
####################################################################### 
# 
# This file contains crystal structure data downloaded from the 
# Cambridge Structural Database (CSD) hosted by the Cambridge 
# Crystallographic Data Centre (CCDC).
# 
# Full information about CCDC data access policies and citation 
# guidelines are available at http://www.ccdc.cam.ac.uk/access/V1 
# 
# Audit and citation data items may have been added by the CCDC. 
# Please retain this information to preserve the provenance of 
# this file and to allow appropriate attribution of the data. 
# 
#######################################################################

data_rei604s
_database_code_depnum_ccdc_archive 'CCDC 1548466'
_audit_update_record             
;
2017-05-08 deposited with the CCDC.
2017-09-12 downloaded from the CCDC.
;
_chemical_name_systematic        ?
_chemical_name_common            ?
_chemical_formula_moiety         ?
_chemical_formula_sum            'C81 H62 B3 F20 N4'
_chemical_formula_iupac          ?
_chemical_formula_weight         1503.77

_chemical_melting_point          ?

_space_group_crystal_system      monoclinic
_space_group_name_H-M_alt        'P 1 21/n 1'
_space_group_name_Hall           '-P 2yn'
loop_
_space_group_symop_operation_xyz
'x, y, z'
'-x+1/2, y+1/2, -z+1/2'
'-x, -y, -z'
'x-1/2, -y-1/2, z-1/2'

_cell_length_a                   17.0654(2)
_cell_length_b                   18.7504(2)
_cell_length_c                   22.9274(3)
_cell_angle_alpha                90
_cell_angle_beta                 97.0523(5)
_cell_angle_gamma                90
_cell_volume                     7280.88(15)
_cell_formula_units_Z            4
_cell_measurement_reflns_used    401
_cell_measurement_theta_min      3.0237
_cell_measurement_theta_max      34.6654
_cell_measurement_temperature    143.(2)

_exptl_crystal_description       block
_exptl_crystal_colour            red
_exptl_crystal_size_max          0.360
_exptl_crystal_size_mid          0.300
_exptl_crystal_size_min          0.200
_exptl_crystal_density_diffrn    1.372
_exptl_crystal_density_meas      ?
_exptl_crystal_density_method    'not measured'
_exptl_crystal_F_000             3084

_exptl_absorpt_coefficient_mu    0.994
_exptl_absorpt_correction_type   Multi-Scan
_exptl_absorpt_process_details   
;
SADABS-2016/2 - Bruker AXS area detector scaling and absorption correction
;
_exptl_absorpt_correction_T_min  0.57
_exptl_absorpt_correction_T_max  0.83

_exptl_special_details           
;
;

_diffrn_ambient_temperature      143.(2)

_diffrn_source                   'Incoatec Microfocus Source'
_diffrn_source_type              'Bruker Kappa Duo APEX2'

_diffrn_radiation_type           CuK\a
_diffrn_radiation_wavelength     1.54178
_diffrn_radiation_monochromator  'Multilayer Mirror'

_diffrn_measurement_device_type  'CCD area detector'
_diffrn_measurement_method       'phi and omega scans'

_diffrn_detector_area_resol_mean 8.3333

_diffrn_reflns_number            74879
_diffrn_reflns_av_R_equivalents  0.0555
_diffrn_reflns_av_unetI/netI     0.0422
_diffrn_reflns_theta_min         3.06
_diffrn_reflns_theta_max         66.59
_diffrn_reflns_theta_full        66.59
_diffrn_measured_fraction_theta_max 0.990
_diffrn_measured_fraction_theta_full 0.990
_diffrn_reflns_limit_h_min       -20
_diffrn_reflns_limit_h_max       20
_diffrn_reflns_limit_k_min       -19
_diffrn_reflns_limit_k_max       21
_diffrn_reflns_limit_l_min       -27
_diffrn_reflns_limit_l_max       27

_refine_special_details          
;
;

_reflns_number_total             12735
_reflns_number_gt                11369
_reflns_threshold_expression     'I > 2\s(I)'

_refine_ls_structure_factor_coef Fsqd
_refine_ls_matrix_type           full
_refine_ls_R_factor_all          0.0580
_refine_ls_R_factor_gt           0.0532
_refine_ls_wR_factor_gt          0.1588
_refine_ls_wR_factor_ref         0.1656
_refine_ls_goodness_of_fit_ref   1.085
_refine_ls_restrained_S_all      1.085
_refine_ls_number_reflns         12735
_refine_ls_number_parameters     986
_refine_ls_number_restraints     0
_refine_ls_number_constraints    ?
_refine_ls_hydrogen_treatment    constr
_refine_ls_weighting_scheme      calc
_refine_ls_weighting_details     
'w=1/[\s^2^(Fo^2^)+(0.1103P)^2^+2.2232P] where P=(Fo^2^+2Fc^2^)/3'

_atom_sites_solution_hydrogens   geom
_atom_sites_solution_primary     ?
_atom_sites_solution_secondary   ?

_refine_ls_shift/su_max          0.001
_refine_ls_shift/su_mean         0.000
_refine_diff_density_max         0.439
_refine_diff_density_min         -0.423
_refine_ls_extinction_method     none
_refine_ls_extinction_coef       ?

loop_
_atom_type_symbol
_atom_type_description
_atom_type_scat_dispersion_real
_atom_type_scat_dispersion_imag
_atom_type_scat_source
C C 0.0181 0.0091 'International Tables Vol C Tables 4.2.6.8 and 6.1.1.4'
H H 0.0000 0.0000 'International Tables Vol C Tables 4.2.6.8 and 6.1.1.4'
B B 0.0090 0.0039 'International Tables Vol C Tables 4.2.6.8 and 6.1.1.4'
F F 0.0727 0.0534 'International Tables Vol C Tables 4.2.6.8 and 6.1.1.4'
N N 0.0311 0.0180 'International Tables Vol C Tables 4.2.6.8 and 6.1.1.4'

_computing_data_collection       'APEX3 (Bruker AXS Inc., 2016)'
_computing_cell_refinement       'APEX3 v2016.5-0 (Bruker AXS)'
_computing_data_reduction        'SAINT V8.37A (Bruker AXS Inc., 2015)'
_computing_structure_solution    'XS, VERSION 2013/1'
_computing_structure_refinement  'SHELXL-2014/7 (Sheldrick, 2014)'
_computing_molecular_graphics    'XP (Bruker AXS Inc., 2016)'
_computing_publication_material  'APEX3 (Bruker AXS Inc., 2016)'

loop_
_atom_site_type_symbol
_atom_site_label
_atom_site_fract_x
_atom_site_fract_y
_atom_site_fract_z
_atom_site_U_iso_or_equiv
_atom_site_adp_type
_atom_site_calc_flag
_atom_site_refinement_flags_adp
_atom_site_refinement_flags_occupancy
_atom_site_refinement_flags_posn
_atom_site_occupancy
_atom_site_disorder_assembly
_atom_site_disorder_group
B B1 0.49659(12) 0.15707(11) 0.30219(9) 0.0262(4) Uani d . . . 1 . .
B B2 0.49353(12) 0.34728(11) 0.19717(9) 0.0244(4) Uani d . . . 1 . .
B B3 0.25581(11) 0.40420(10) 0.49978(8) 0.0203(4) Uani d . . . 1 . .
C C1 0.45422(12) 0.24832(11) 0.24243(10) 0.0366(5) Uani d . . . 1 . .
C C2 0.53487(11) 0.26016(11) 0.26235(9) 0.0327(4) Uani d . . . 1 . .
C C3 0.49797(11) 0.08780(10) 0.33879(9) 0.0289(4) Uani d . . . 1 . .
C C4 0.45826(13) 0.02670(11) 0.31570(11) 0.0408(5) Uani d . . . 1 . .
H H4 0.4297 0.028 0.2774 0.049 Uiso calc U . R 1 . .
C C5 0.46037(16) -0.03558(13) 0.34836(14) 0.0539(6) Uani d . . . 1 . .
H H5 0.4351 -0.0773 0.3318 0.065 Uiso calc U . R 1 . .
C C6 0.49884(15) -0.03722(14) 0.40466(14) 0.0551(7) Uani d . . . 1 . .
H H6 0.499 -0.0798 0.4271 0.066 Uiso calc U . R 1 . .
C C7 0.53739(13) 0.02277(13) 0.42884(11) 0.0458(6) Uani d . . . 1 . .
H H7 0.5634 0.0217 0.4679 0.055 Uiso calc U . R 1 . .
C C8 0.53765(12) 0.08460(12) 0.39534(10) 0.0357(4) Uani d . . . 1 . .
H H8 0.5655 0.1254 0.4114 0.043 Uiso calc U . R 1 . .
C C9 0.34822(10) 0.16146(9) 0.25942(8) 0.0226(3) Uani d . . . 1 . .
C C10 0.30437(11) 0.17420(9) 0.30590(8) 0.0253(4) Uani d . . . 1 . .
C C11 0.33986(12) 0.20956(11) 0.36205(8) 0.0342(4) Uani d . . . 1 . .
H H11A 0.2976 0.2237 0.385 0.051 Uiso calc U . R 1 . .
H H11B 0.3696 0.2519 0.3527 0.051 Uiso calc U . R 1 . .
H H11C 0.3754 0.1761 0.385 0.051 Uiso calc U . R 1 . .
C C12 0.22611(12) 0.15196(11) 0.29936(9) 0.0329(4) Uani d . . . 1 . .
H H12 0.1954 0.16 0.3306 0.039 Uiso calc U . R 1 . .
C C13 0.19133(12) 0.11835(11) 0.24866(10) 0.0355(4) Uani d . . . 1 . .
C C14 0.10486(14) 0.09844(17) 0.24222(13) 0.0587(7) Uani d . . . 1 . .
H H14A 0.0774 0.1216 0.2072 0.088 Uiso calc U . R 1 . .
H H14B 0.0816 0.1143 0.277 0.088 Uiso calc U . R 1 . .
H H14C 0.0995 0.0466 0.2383 0.088 Uiso calc U . R 1 . .
C C15 0.23805(12) 0.10412(11) 0.20460(9) 0.0342(4) Uani d . . . 1 . .
H H15 0.2154 0.0798 0.1703 0.041 Uiso calc U . R 1 . .
C C16 0.31713(11) 0.12425(10) 0.20907(8) 0.0265(4) Uani d . . . 1 . .
C C17 0.36722(13) 0.10394(11) 0.16244(9) 0.0355(4) Uani d . . . 1 . .
H H17A 0.3917 0.0574 0.1719 0.053 Uiso calc U . R 1 . .
H H17B 0.4085 0.1399 0.1605 0.053 Uiso calc U . R 1 . .
H H17C 0.3342 0.1012 0.1244 0.053 Uiso calc U . R 1 . .
C C18 0.64387(10) 0.20086(9) 0.32576(8) 0.0239(4) Uani d . . . 1 . .
C C19 0.69238(12) 0.14742(10) 0.30788(8) 0.0297(4) Uani d . . . 1 . .
C C20 0.66300(15) 0.09018(12) 0.26468(11) 0.0439(5) Uani d . . . 1 . .
H H20A 0.6489 0.0477 0.286 0.066 Uiso calc U . R 1 . .
H H20B 0.7045 0.0781 0.2404 0.066 Uiso calc U . R 1 . .
H H20C 0.6164 0.1075 0.2394 0.066 Uiso calc U . R 1 . .
C C21 0.77134(12) 0.14759(11) 0.33286(10) 0.0381(5) Uani d . . . 1 . .
H H21 0.806 0.1123 0.3208 0.046 Uiso calc U . R 1 . .
C C22 0.80097(12) 0.19736(12) 0.37458(10) 0.0393(5) Uani d . . . 1 . .
C C23 0.88687(15) 0.19618(17) 0.40027(15) 0.0658(8) Uani d . . . 1 . .
H H23A 0.906 0.2452 0.4066 0.099 Uiso calc U . R 1 . .
H H23B 0.918 0.1719 0.373 0.099 Uiso calc U . R 1 . .
H H23C 0.8924 0.1707 0.4379 0.099 Uiso calc U . R 1 . .
C C24 0.74982(12) 0.24722(11) 0.39292(9) 0.0352(4) Uani d . . . 1 . .
H H24 0.7693 0.2809 0.4221 0.042 Uiso calc U . R 1 . .
C C25 0.67050(11) 0.24976(10) 0.36996(8) 0.0279(4) Uani d . . . 1 . .
C C26 0.61607(14) 0.30196(12) 0.39387(10) 0.0392(5) Uani d . . . 1 . .
H H26A 0.5798 0.2763 0.4165 0.059 Uiso calc U . R 1 . .
H H26B 0.5857 0.3275 0.3613 0.059 Uiso calc U . R 1 . .
H H26C 0.6471 0.3362 0.4195 0.059 Uiso calc U . R 1 . .
C C27 0.49260(11) 0.41166(10) 0.15542(8) 0.0271(4) Uani d . . . 1 . .
C C28 0.55985(12) 0.43224(12) 0.13070(10) 0.0390(5) Uani d . . . 1 . .
H H28 0.6081 0.4075 0.1414 0.047 Uiso calc U . R 1 . .
C C29 0.55758(14) 0.48804(14) 0.09087(12) 0.0504(6) Uani d . . . 1 . .
H H29 0.6039 0.5007 0.0741 0.061 Uiso calc U . R 1 . .
C C30 0.48822(14) 0.52527(12) 0.07548(11) 0.0463(6) Uani d . . . 1 . .
H H30 0.487 0.564 0.0486 0.056 Uiso calc U . R 1 . .
C C31 0.42102(14) 0.50620(12) 0.09908(11) 0.0454(5) Uani d . . . 1 . .
H H31 0.3732 0.5314 0.0881 0.055 Uiso calc U . R 1 . .
C C32 0.42292(12) 0.45021(11) 0.13891(10) 0.0359(5) Uani d . . . 1 . .
H H32 0.3762 0.4378 0.1553 0.043 Uiso calc U . R 1 . .
C C33 0.35185(10) 0.29432(9) 0.16663(8) 0.0234(4) Uani d . . . 1 . .
C C34 0.28215(11) 0.31149(10) 0.18936(8) 0.0276(4) Uani d . . . 1 . .
C C35 0.28158(13) 0.34620(12) 0.24828(9) 0.0373(5) Uani d . . . 1 . .
H H35A 0.333 0.3684 0.2603 0.056 Uiso calc U . R 1 . .
H H35B 0.2712 0.3101 0.2773 0.056 Uiso calc U . R 1 . .
H H35C 0.2402 0.3827 0.2457 0.056 Uiso calc U . R 1 . .
C C36 0.21113(12) 0.29686(12) 0.15427(11) 0.0413(5) Uani d . . . 1 . .
H H36 0.1628 0.3073 0.1691 0.05 Uiso calc U . R 1 . .
C C37 0.20902(15) 0.26786(15) 0.09900(12) 0.0521(6) Uani d . . . 1 . .
C C38 0.1315(2) 0.2511(3) 0.06274(19) 0.0984(14) Uani d . . . 1 . .
H H38A 0.0913 0.242 0.0888 0.148 Uiso calc U . R 1 . .
H H38B 0.1376 0.2088 0.0387 0.148 Uiso calc U . R 1 . .
H H38C 0.1153 0.2917 0.0371 0.148 Uiso calc U . R 1 . .
C C39 0.28001(15) 0.25573(13) 0.07681(10) 0.0470(6) Uani d . . . 1 . .
H H39 0.2789 0.2378 0.038 0.056 Uiso calc U . R 1 . .
C C40 0.35262(12) 0.26895(11) 0.10956(8) 0.0322(4) Uani d . . . 1 . .
C C41 0.42843(15) 0.25600(13) 0.08367(10) 0.0456(5) Uani d . . . 1 . .
H H41A 0.4497 0.3016 0.0718 0.068 Uiso calc U . R 1 . .
H H41B 0.418 0.2248 0.0493 0.068 Uiso calc U . R 1 . .
H H41C 0.4669 0.2332 0.1131 0.068 Uiso calc U . R 1 . .
C C42 0.64244(10) 0.34269(9) 0.24533(7) 0.0220(3) Uani d . . . 1 . .
C C43 0.69907(11) 0.30254(10) 0.22084(8) 0.0259(4) Uani d . . . 1 . .
C C44 0.67671(13) 0.24315(11) 0.17790(10) 0.0383(5) Uani d . . . 1 . .
H H44A 0.6667 0.2628 0.1381 0.057 Uiso calc U . R 1 . .
H H44B 0.6289 0.2195 0.1879 0.057 Uiso calc U . R 1 . .
H H44C 0.7199 0.2085 0.1798 0.057 Uiso calc U . R 1 . .
C C45 0.77768(11) 0.32202(10) 0.23456(8) 0.0293(4) Uani d . . . 1 . .
H H45 0.8172 0.2947 0.219 0.035 Uiso calc U . R 1 . .
C C46 0.80045(11) 0.38008(10) 0.27025(8) 0.0286(4) Uani d . . . 1 . .
C C47 0.88680(12) 0.39782(14) 0.28571(12) 0.0473(6) Uani d . . . 1 . .
H H47A 0.892 0.4456 0.3031 0.071 Uiso calc U . R 1 . .
H H47B 0.9131 0.3966 0.2501 0.071 Uiso calc U . R 1 . .
H H47C 0.9114 0.3628 0.314 0.071 Uiso calc U . R 1 . .
C C48 0.74198(11) 0.42126(10) 0.29046(8) 0.0273(4) Uani d . . . 1 . .
H H48 0.7568 0.4623 0.3135 0.033 Uiso calc U . R 1 . .
C C49 0.66200(10) 0.40434(9) 0.27801(7) 0.0230(4) Uani d . . . 1 . .
C C50 0.60056(11) 0.45348(11) 0.29780(9) 0.0318(4) Uani d . . . 1 . .
H H50A 0.62 0.4733 0.3364 0.048 Uiso calc U . R 1 . .
H H50B 0.5518 0.4267 0.3005 0.048 Uiso calc U . R 1 . .
H H50C 0.5899 0.4923 0.2694 0.048 Uiso calc U . R 1 . .
C C51 0.32346(10) 0.44968(9) 0.46981(7) 0.0205(3) Uani d . . . 1 . .
C C52 0.35072(10) 0.43484(9) 0.41660(8) 0.0234(4) Uani d . . . 1 . .
C C53 0.40918(11) 0.47282(10) 0.39379(8) 0.0279(4) Uani d . . . 1 . .
C C54 0.44474(10) 0.52959(10) 0.42464(9) 0.0284(4) Uani d . . . 1 . .
C C55 0.42153(10) 0.54594(9) 0.47869(8) 0.0262(4) Uani d . . . 1 . .
C C56 0.36376(10) 0.50573(9) 0.50005(7) 0.0223(3) Uani d . . . 1 . .
C C57 0.30961(10) 0.35859(9) 0.55201(8) 0.0220(3) Uani d . . . 1 . .
C C58 0.31827(10) 0.37191(9) 0.61172(8) 0.0241(4) Uani d . . . 1 . .
C C59 0.36927(11) 0.33496(11) 0.65298(8) 0.0303(4) Uani d . . . 1 . .
C C60 0.41444(11) 0.28042(11) 0.63442(10) 0.0351(5) Uani d . . . 1 . .
C C61 0.40830(11) 0.26477(10) 0.57574(10) 0.0330(4) Uani d . . . 1 . .
C C62 0.35833(11) 0.30432(10) 0.53642(8) 0.0268(4) Uani d . . . 1 . .
C C63 0.18779(10) 0.45505(9) 0.52470(7) 0.0215(3) Uani d . . . 1 . .
C C64 0.17163(11) 0.52635(9) 0.51280(7) 0.0242(4) Uani d . . . 1 . .
C C65 0.10939(12) 0.56301(10) 0.53224(8) 0.0310(4) Uani d . . . 1 . .
C C66 0.05788(11) 0.52820(12) 0.56399(9) 0.0345(5) Uani d . . . 1 . .
C C67 0.07018(11) 0.45722(12) 0.57655(9) 0.0331(4) Uani d . . . 1 . .
C C68 0.13311(11) 0.42291(10) 0.55671(8) 0.0260(4) Uani d . . . 1 . .
C C69 0.20054(10) 0.35348(9) 0.45183(8) 0.0236(4) Uani d . . . 1 . .
C C70 0.16533(10) 0.38365(10) 0.39978(8) 0.0269(4) Uani d . . . 1 . .
C C71 0.11543(11) 0.34838(12) 0.35754(9) 0.0353(5) Uani d . . . 1 . .
C C72 0.09543(11) 0.27877(13) 0.36714(10) 0.0404(5) Uani d . . . 1 . .
C C73 0.12673(12) 0.24641(11) 0.41833(11) 0.0390(5) Uani d . . . 1 . .
C C74 0.17807(11) 0.28323(10) 0.45932(9) 0.0285(4) Uani d . . . 1 . .
C C75 0.72095(13) 0.95098(13) 0.45994(11) 0.0441(5) Uani d . . . 1 . .
C C76 0.70060(14) 0.92424(13) 0.51175(11) 0.0439(5) Uani d . . . 1 . .
H H76 0.6891 0.8749 0.5146 0.053 Uiso calc U . R 1 . .
C C77 0.69645(15) 0.96810(14) 0.56022(11) 0.0493(6) Uani d . . . 1 . .
H H77 0.6815 0.9489 0.5956 0.059 Uiso calc U . R 1 . .
C C78 0.71424(16) 1.03995(15) 0.55650(13) 0.0569(7) Uani d . . . 1 . .
H H78 0.7121 1.0702 0.5895 0.068 Uiso calc U . R 1 . .
C C79 0.73485(15) 1.06708(14) 0.50499(13) 0.0560(7) Uani d . . . 1 . .
H H79 0.7469 1.1163 0.5023 0.067 Uiso calc U . R 1 . .
C C80 0.73820(14) 1.02323(14) 0.45680(13) 0.0504(6) Uani d . . . 1 . .
H H80 0.7524 1.0427 0.4213 0.061 Uiso calc U . R 1 . .
C C81 0.7207(2) 0.90376(18) 0.40675(14) 0.0675(8) Uani d . . . 1 . .
H H81A 0.7481 0.859 0.4182 0.101 Uiso calc U . R 1 . .
H H81B 0.7478 0.9281 0.3771 0.101 Uiso calc U . R 1 . .
H H81C 0.6661 0.8935 0.3904 0.101 Uiso calc U . R 1 . .
F F1 0.32103(6) 0.38001(6) 0.38257(5) 0.0302(2) Uani d . . . 1 . .
F F2 0.43203(7) 0.45387(7) 0.34193(5) 0.0412(3) Uani d . . . 1 . .
F F3 0.50158(7) 0.56734(7) 0.40344(6) 0.0423(3) Uani d . . . 1 . .
F F4 0.45660(7) 0.60026(6) 0.51023(5) 0.0358(3) Uani d . . . 1 . .
F F5 0.34590(6) 0.52336(5) 0.55398(4) 0.0286(2) Uani d . . . 1 . .
F F6 0.27524(7) 0.42336(6) 0.63450(4) 0.0302(2) Uani d . . . 1 . .
F F7 0.37403(8) 0.35141(7) 0.71012(5) 0.0440(3) Uani d . . . 1 . .
F F8 0.46305(8) 0.24295(8) 0.67383(6) 0.0521(4) Uani d . . . 1 . .
F F9 0.45039(8) 0.21072(7) 0.55643(7) 0.0486(3) Uani d . . . 1 . .
F F10 0.35777(7) 0.28701(6) 0.47922(5) 0.0346(3) Uani d . . . 1 . .
F F11 0.21702(7) 0.56573(5) 0.48074(5) 0.0314(2) Uani d . . . 1 . .
F F12 0.09852(8) 0.63272(7) 0.51997(6) 0.0476(3) Uani d . . . 1 . .
F F13 -0.00343(8) 0.56308(8) 0.58233(7) 0.0530(4) Uani d . . . 1 . .
F F14 0.02101(8) 0.42186(8) 0.60792(7) 0.0523(4) Uani d . . . 1 . .
F F15 0.14074(7) 0.35300(6) 0.57036(5) 0.0343(3) Uani d . . . 1 . .
F F16 0.18021(7) 0.45240(6) 0.38810(5) 0.0330(3) Uani d . . . 1 . .
F F17 0.08559(8) 0.38165(8) 0.30751(6) 0.0494(3) Uani d . . . 1 . .
F F18 0.04653(8) 0.24335(9) 0.32685(7) 0.0614(4) Uani d . . . 1 . .
F F19 0.10730(8) 0.17834(7) 0.42867(8) 0.0572(4) Uani d . . . 1 . .
F F20 0.20570(7) 0.24619(6) 0.50793(6) 0.0379(3) Uani d . . . 1 . .
N N1 0.42912(9) 0.18652(8) 0.26468(6) 0.0237(3) Uani d . . . 1 . .
N N2 0.56294(9) 0.20666(8) 0.29891(7) 0.0258(3) Uani d . . . 1 . .
N N3 0.42667(8) 0.30020(8) 0.20341(6) 0.0231(3) Uani d . . . 1 . .
N N4 0.56107(9) 0.31872(8) 0.23631(7) 0.0246(3) Uani d . . . 1 . .

loop_
_atom_site_aniso_label
_atom_site_aniso_U_11
_atom_site_aniso_U_22
_atom_site_aniso_U_33
_atom_site_aniso_U_12
_atom_site_aniso_U_13
_atom_site_aniso_U_23
B1 0.0284(10) 0.0233(10) 0.0261(10) -0.0001(8) 0.0001(8) -0.0026(8)
B2 0.0252(10) 0.0231(10) 0.0241(10) 0.0005(8) 0.0001(8) -0.0030(7)
B3 0.0232(9) 0.0178(9) 0.0197(9) 0.0003(7) 0.0019(7) 0.0002(7)
C1 0.0294(10) 0.0362(11) 0.0407(11) -0.0083(8) -0.0095(9) 0.0128(8)
C2 0.0267(9) 0.0321(11) 0.0363(10) -0.0063(8) -0.0081(8) 0.0096(8)
C3 0.0240(9) 0.0249(10) 0.0381(10) 0.0020(7) 0.0043(7) 0.0052(7)
C4 0.0407(12) 0.0277(11) 0.0532(13) -0.0036(8) 0.0022(10) 0.0028(9)
C5 0.0528(14) 0.0256(12) 0.0838(19) -0.0044(10) 0.0098(13) 0.0090(11)
C6 0.0429(13) 0.0383(13) 0.085(2) 0.0063(10) 0.0136(13) 0.0321(13)
C7 0.0331(11) 0.0515(14) 0.0527(14) 0.0078(10) 0.0052(10) 0.0264(11)
C8 0.0288(10) 0.0367(11) 0.0411(11) 0.0010(8) 0.0022(8) 0.0112(9)
C9 0.0238(8) 0.0183(8) 0.0247(9) -0.0014(6) -0.0011(7) -0.0001(6)
C10 0.0301(9) 0.0212(9) 0.0243(9) -0.0014(7) 0.0022(7) -0.0033(7)
C11 0.0400(11) 0.0355(11) 0.0263(10) -0.0014(8) 0.0009(8) -0.0094(8)
C12 0.0309(10) 0.0340(11) 0.0351(10) -0.0026(8) 0.0093(8) -0.0058(8)
C13 0.0280(10) 0.0366(11) 0.0415(11) -0.0076(8) 0.0027(8) -0.0067(8)
C14 0.0345(12) 0.0740(19) 0.0681(17) -0.0172(12) 0.0082(11) -0.0202(14)
C15 0.0340(10) 0.0343(11) 0.0325(10) -0.0080(8) -0.0031(8) -0.0105(8)
C16 0.0311(9) 0.0222(9) 0.0253(9) -0.0038(7) -0.0002(7) -0.0039(7)
C17 0.0418(11) 0.0326(11) 0.0330(10) -0.0066(8) 0.0083(9) -0.0123(8)
C18 0.0233(9) 0.0242(9) 0.0229(8) -0.0021(7) -0.0021(7) 0.0044(7)
C19 0.0333(10) 0.0239(9) 0.0322(10) 0.0002(7) 0.0050(8) 0.0035(7)
C20 0.0540(13) 0.0291(11) 0.0500(13) 0.0001(9) 0.0122(11) -0.0093(9)
C21 0.0331(10) 0.0326(11) 0.0496(12) 0.0093(8) 0.0090(9) 0.0124(9)
C22 0.0279(10) 0.0410(12) 0.0465(12) -0.0032(8) -0.0061(9) 0.0129(9)
C23 0.0326(13) 0.0697(19) 0.090(2) 0.0029(12) -0.0144(13) 0.0115(15)
C24 0.0356(11) 0.0389(11) 0.0281(10) -0.0074(8) -0.0080(8) 0.0033(8)
C25 0.0327(10) 0.0275(10) 0.0226(9) -0.0039(7) 0.0003(7) 0.0027(7)
C26 0.0472(12) 0.0371(12) 0.0340(11) 0.0005(9) 0.0074(9) -0.0067(8)
C27 0.0267(9) 0.0254(9) 0.0277(9) -0.0013(7) -0.0028(7) 0.0026(7)
C28 0.0291(10) 0.0450(12) 0.0424(12) 0.0011(8) 0.0020(9) 0.0163(9)
C29 0.0383(12) 0.0557(15) 0.0576(15) -0.0027(10) 0.0071(11) 0.0263(12)
C30 0.0484(13) 0.0373(12) 0.0507(13) -0.0042(10) -0.0037(11) 0.0209(10)
C31 0.0372(11) 0.0336(12) 0.0627(15) 0.0040(9) -0.0051(10) 0.0157(10)
C32 0.0279(10) 0.0283(10) 0.0508(12) 0.0011(8) 0.0017(9) 0.0083(9)
C33 0.0243(9) 0.0202(9) 0.0239(8) -0.0028(6) -0.0040(7) -0.0005(6)
C34 0.0258(9) 0.0241(9) 0.0316(10) 0.0009(7) -0.0020(7) 0.0014(7)
C35 0.0381(11) 0.0376(11) 0.0376(11) 0.0054(8) 0.0103(9) -0.0028(8)
C36 0.0249(10) 0.0390(12) 0.0577(14) 0.0032(8) -0.0048(9) 0.0009(10)
C37 0.0398(13) 0.0585(16) 0.0513(14) -0.0026(11) -0.0213(11) -0.0077(11)
C38 0.0517(19) 0.130(4) 0.101(3) -0.0059(19) -0.0397(19) -0.028(2)
C39 0.0545(14) 0.0498(14) 0.0318(11) -0.0034(10) -0.0146(10) -0.0110(9)
C40 0.0398(11) 0.0297(10) 0.0258(9) -0.0019(8) -0.0004(8) -0.0043(7)
C41 0.0555(14) 0.0477(13) 0.0360(11) -0.0059(10) 0.0149(10) -0.0146(9)
C42 0.0200(8) 0.0223(9) 0.0222(8) -0.0028(6) -0.0030(6) 0.0014(6)
C43 0.0300(9) 0.0242(9) 0.0229(8) 0.0008(7) 0.0013(7) -0.0012(7)
C44 0.0443(12) 0.0337(11) 0.0369(11) -0.0024(9) 0.0047(9) -0.0136(8)
C45 0.0262(9) 0.0305(10) 0.0318(10) 0.0049(7) 0.0057(7) -0.0018(7)
C46 0.0226(9) 0.0303(10) 0.0318(10) -0.0011(7) -0.0010(7) 0.0024(7)
C47 0.0236(10) 0.0508(14) 0.0660(16) -0.0032(9) -0.0008(10) -0.0064(11)
C48 0.0271(9) 0.0238(9) 0.0298(9) -0.0043(7) -0.0016(7) -0.0037(7)
C49 0.0236(8) 0.0215(9) 0.0236(8) -0.0012(6) 0.0014(7) 0.0001(6)
C50 0.0281(9) 0.0279(10) 0.0395(11) 0.0010(7) 0.0040(8) -0.0073(8)
C51 0.0213(8) 0.0199(8) 0.0193(8) 0.0018(6) -0.0008(6) 0.0013(6)
C52 0.0227(8) 0.0239(9) 0.0231(8) 0.0002(6) 0.0006(7) -0.0026(6)
C53 0.0252(9) 0.0350(10) 0.0241(9) 0.0035(7) 0.0056(7) 0.0029(7)
C54 0.0203(8) 0.0303(10) 0.0345(10) -0.0023(7) 0.0029(7) 0.0103(7)
C55 0.0225(8) 0.0208(9) 0.0331(10) -0.0019(7) -0.0051(7) 0.0015(7)
C56 0.0249(8) 0.0206(9) 0.0207(8) 0.0005(6) 0.0003(6) 0.0002(6)
C57 0.0228(8) 0.0173(8) 0.0257(9) -0.0032(6) 0.0017(7) 0.0019(6)
C58 0.0249(8) 0.0206(9) 0.0268(9) -0.0036(7) 0.0029(7) 0.0028(7)
C59 0.0309(9) 0.0341(10) 0.0245(9) -0.0087(8) -0.0023(7) 0.0065(7)
C60 0.0266(9) 0.0333(11) 0.0424(11) -0.0011(8) -0.0073(8) 0.0153(8)
C61 0.0256(9) 0.0229(10) 0.0492(12) 0.0034(7) -0.0001(8) 0.0022(8)
C62 0.0263(9) 0.0221(9) 0.0313(10) -0.0010(7) 0.0007(7) -0.0006(7)
C63 0.0240(8) 0.0220(9) 0.0180(8) 0.0017(6) 0.0002(6) -0.0014(6)
C64 0.0279(9) 0.0230(9) 0.0209(8) 0.0028(7) 0.0000(7) 0.0017(6)
C65 0.0348(10) 0.0249(10) 0.0310(10) 0.0112(7) -0.0047(8) -0.0022(7)
C66 0.0255(9) 0.0445(12) 0.0333(10) 0.0122(8) 0.0032(8) -0.0073(8)
C67 0.0254(9) 0.0452(12) 0.0300(10) 0.0005(8) 0.0080(8) 0.0004(8)
C68 0.0279(9) 0.0253(9) 0.0248(9) 0.0001(7) 0.0035(7) 0.0020(7)
C69 0.0199(8) 0.0232(9) 0.0281(9) 0.0009(6) 0.0045(7) -0.0061(7)
C70 0.0204(8) 0.0323(10) 0.0278(9) 0.0020(7) 0.0028(7) -0.0059(7)
C71 0.0220(9) 0.0501(13) 0.0328(10) 0.0054(8) -0.0014(8) -0.0123(9)
C72 0.0216(9) 0.0502(13) 0.0479(13) -0.0042(9) -0.0019(9) -0.0254(10)
C73 0.0276(10) 0.0282(11) 0.0623(14) -0.0065(8) 0.0100(10) -0.0163(9)
C74 0.0247(9) 0.0246(9) 0.0365(10) 0.0003(7) 0.0052(8) -0.0041(7)
C75 0.0346(11) 0.0441(13) 0.0543(14) 0.0057(9) 0.0082(10) 0.0055(10)
C76 0.0438(12) 0.0373(12) 0.0507(13) 0.0050(9) 0.0066(10) 0.0065(9)
C77 0.0503(14) 0.0493(14) 0.0468(13) 0.0047(11) -0.0004(11) 0.0053(10)
C78 0.0502(14) 0.0513(15) 0.0648(17) -0.0013(11) -0.0101(12) -0.0135(12)
C79 0.0440(13) 0.0418(14) 0.080(2) -0.0088(10) -0.0018(13) 0.0043(12)
C80 0.0370(12) 0.0494(15) 0.0659(16) -0.0014(10) 0.0102(11) 0.0155(12)
C81 0.079(2) 0.0698(19) 0.0586(17) 0.0083(15) 0.0286(15) -0.0034(14)
F1 0.0325(6) 0.0330(6) 0.0260(5) -0.0041(4) 0.0071(4) -0.0106(4)
F2 0.0391(6) 0.0557(8) 0.0323(6) -0.0016(5) 0.0186(5) -0.0024(5)
F3 0.0303(6) 0.0472(7) 0.0508(7) -0.0127(5) 0.0109(5) 0.0111(5)
F4 0.0324(6) 0.0265(6) 0.0462(7) -0.0097(4) -0.0038(5) -0.0032(5)
F5 0.0355(6) 0.0270(6) 0.0229(5) -0.0040(4) 0.0017(4) -0.0066(4)
F6 0.0384(6) 0.0293(6) 0.0231(5) 0.0020(4) 0.0046(4) -0.0033(4)
F7 0.0512(7) 0.0549(8) 0.0233(6) -0.0045(6) -0.0052(5) 0.0074(5)
F8 0.0431(7) 0.0538(8) 0.0551(8) 0.0098(6) -0.0113(6) 0.0242(6)
F9 0.0397(7) 0.0347(7) 0.0698(9) 0.0190(5) -0.0002(6) -0.0005(6)
F10 0.0368(6) 0.0339(6) 0.0325(6) 0.0099(5) 0.0012(5) -0.0099(4)
F11 0.0378(6) 0.0230(5) 0.0337(6) 0.0030(4) 0.0060(5) 0.0088(4)
F12 0.0548(8) 0.0293(7) 0.0581(8) 0.0214(5) 0.0042(6) 0.0033(5)
F13 0.0354(7) 0.0643(9) 0.0608(9) 0.0232(6) 0.0122(6) -0.0116(7)
F14 0.0377(7) 0.0637(9) 0.0611(9) -0.0019(6) 0.0287(6) 0.0069(7)
F15 0.0353(6) 0.0264(6) 0.0432(6) -0.0013(4) 0.0126(5) 0.0097(5)
F16 0.0343(6) 0.0327(6) 0.0302(6) 0.0026(4) -0.0036(5) 0.0048(4)
F17 0.0370(7) 0.0737(10) 0.0332(6) 0.0077(6) -0.0128(5) -0.0071(6)
F18 0.0367(7) 0.0709(10) 0.0722(10) -0.0108(6) -0.0109(7) -0.0391(8)
F19 0.0496(8) 0.0296(7) 0.0918(11) -0.0171(6) 0.0064(7) -0.0156(7)
F20 0.0405(6) 0.0211(6) 0.0515(7) -0.0047(4) 0.0031(5) 0.0040(5)
N1 0.0240(7) 0.0208(7) 0.0254(7) -0.0036(6) -0.0011(6) 0.0011(6)
N2 0.0263(8) 0.0225(8) 0.0267(8) -0.0021(6) -0.0039(6) 0.0036(6)
N3 0.0217(7) 0.0230(8) 0.0231(7) 0.0002(6) -0.0027(6) 0.0003(5)
N4 0.0218(7) 0.0216(8) 0.0289(8) -0.0036(6) -0.0032(6) 0.0018(6)

_geom_special_details            
;

All esds (except the esd in the dihedral angle between two l.s. planes)
are estimated using the full covariance matrix.  The cell esds are taken
into account individually in the estimation of esds in distances, angles
and torsion angles; correlations between esds in cell parameters are only
used when they are defined by crystal symmetry.  An approximate (isotropic)
treatment of cell esds is used for estimating esds involving l.s. planes.
;

loop_
_geom_bond_atom_site_label_1
_geom_bond_atom_site_label_2
_geom_bond_site_symmetry_2
_geom_bond_distance
_geom_bond_publ_flag
B1 N1 . 1.458(3) ?
B1 N2 . 1.474(3) ?
B1 C3 . 1.545(3) ?
B2 N3 . 1.464(2) ?
B2 N4 . 1.472(2) ?
B2 C27 . 1.539(3) ?
B3 C51 . 1.651(2) ?
B3 C57 . 1.655(2) ?
B3 C63 . 1.657(2) ?
B3 C69 . 1.658(2) ?
C1 N1 . 1.356(3) ?
C1 N3 . 1.365(2) ?
C1 C2 . 1.414(3) ?
C2 N4 . 1.352(2) ?
C2 N2 . 1.356(2) ?
C3 C8 . 1.388(3) ?
C3 C4 . 1.401(3) ?
C4 C5 . 1.385(3) ?
C5 C6 . 1.375(4) ?
C6 C7 . 1.384(4) ?
C7 C8 . 1.391(3) ?
C9 C10 . 1.396(3) ?
C9 C16 . 1.397(2) ?
C9 N1 . 1.449(2) ?
C10 C12 . 1.390(3) ?
C10 C11 . 1.507(2) ?
C12 C13 . 1.390(3) ?
C13 C15 . 1.387(3) ?
C13 C14 . 1.512(3) ?
C15 C16 . 1.393(3) ?
C16 C17 . 1.498(3) ?
C18 C19 . 1.393(3) ?
C18 C25 . 1.400(3) ?
C18 N2 . 1.446(2) ?
C19 C21 . 1.398(3) ?
C19 C20 . 1.504(3) ?
C21 C22 . 1.387(3) ?
C22 C24 . 1.379(3) ?
C22 C23 . 1.511(3) ?
C24 C25 . 1.392(3) ?
C25 C26 . 1.499(3) ?
C27 C28 . 1.395(3) ?
C27 C32 . 1.403(3) ?
C28 C29 . 1.386(3) ?
C29 C30 . 1.382(3) ?
C30 C31 . 1.374(3) ?
C31 C32 . 1.389(3) ?
C33 C34 . 1.394(3) ?
C33 C40 . 1.394(3) ?
C33 N3 . 1.445(2) ?
C34 C36 . 1.397(3) ?
C34 C35 . 1.501(3) ?
C36 C37 . 1.375(4) ?
C37 C39 . 1.389(4) ?
C37 C38 . 1.506(3) ?
C39 C40 . 1.390(3) ?
C40 C41 . 1.508(3) ?
C42 C49 . 1.396(2) ?
C42 C43 . 1.396(3) ?
C42 N4 . 1.450(2) ?
C43 C45 . 1.389(3) ?
C43 C44 . 1.504(3) ?
C45 C46 . 1.388(3) ?
C46 C48 . 1.386(3) ?
C46 C47 . 1.510(3) ?
C48 C49 . 1.396(3) ?
C49 C50 . 1.507(2) ?
C51 C52 . 1.386(2) ?
C51 C56 . 1.393(2) ?
C52 F1 . 1.351(2) ?
C52 C53 . 1.380(3) ?
C53 F2 . 1.344(2) ?
C53 C54 . 1.377(3) ?
C54 F3 . 1.339(2) ?
C54 C55 . 1.381(3) ?
C55 F4 . 1.346(2) ?
C55 C56 . 1.378(3) ?
C56 F5 . 1.350(2) ?
C57 C58 . 1.382(3) ?
C57 C62 . 1.388(3) ?
C58 F6 . 1.355(2) ?
C58 C59 . 1.389(3) ?
C59 F7 . 1.339(2) ?
C59 C60 . 1.379(3) ?
C60 F8 . 1.347(2) ?
C60 C61 . 1.368(3) ?
C61 F9 . 1.348(2) ?
C61 C62 . 1.379(3) ?
C62 F10 . 1.350(2) ?
C63 C64 . 1.385(3) ?
C63 C68 . 1.393(2) ?
C64 F11 . 1.351(2) ?
C64 C65 . 1.384(3) ?
C65 F12 . 1.345(2) ?
C65 C66 . 1.373(3) ?
C66 F13 . 1.344(2) ?
C66 C67 . 1.372(3) ?
C67 F14 . 1.345(2) ?
C67 C68 . 1.376(3) ?
C68 F15 . 1.350(2) ?
C69 C74 . 1.389(3) ?
C69 C70 . 1.389(3) ?
C70 F16 . 1.347(2) ?
C70 C71 . 1.378(3) ?
C71 F17 . 1.349(3) ?
C71 C72 . 1.374(3) ?
C72 F18 . 1.342(2) ?
C72 C73 . 1.370(4) ?
C73 F19 . 1.347(3) ?
C73 C74 . 1.387(3) ?
C74 F20 . 1.348(2) ?
C75 C76 . 1.373(3) ?
C75 C80 . 1.390(4) ?
C75 C81 . 1.507(4) ?
C76 C77 . 1.391(4) ?
C77 C78 . 1.386(4) ?
C78 C79 . 1.371(4) ?
C79 C80 . 1.384(4) ?

loop_
_geom_angle_atom_site_label_1
_geom_angle_atom_site_label_2
_geom_angle_atom_site_label_3
_geom_angle_site_symmetry_1
_geom_angle_site_symmetry_3
_geom_angle
_geom_angle_publ_flag
N1 B1 N2 . . 106.66(16) ?
N1 B1 C3 . . 126.64(17) ?
N2 B1 C3 . . 126.69(17) ?
N3 B2 N4 . . 106.40(15) ?
N3 B2 C27 . . 125.82(16) ?
N4 B2 C27 . . 127.73(17) ?
C51 B3 C57 . . 102.34(13) ?
C51 B3 C63 . . 113.67(14) ?
C57 B3 C63 . . 113.44(13) ?
C51 B3 C69 . . 112.97(13) ?
C57 B3 C69 . . 113.79(14) ?
C63 B3 C69 . . 101.14(13) ?
N1 C1 N3 . . 139.10(18) ?
N1 C1 C2 . . 110.65(17) ?
N3 C1 C2 . . 110.06(17) ?
N4 C2 N2 . . 139.71(17) ?
N4 C2 C1 . . 110.29(17) ?
N2 C2 C1 . . 109.84(17) ?
C8 C3 C4 . . 118.37(19) ?
C8 C3 B1 . . 121.11(18) ?
C4 C3 B1 . . 120.51(18) ?
C5 C4 C3 . . 120.4(2) ?
C6 C5 C4 . . 120.3(2) ?
C5 C6 C7 . . 120.4(2) ?
C6 C7 C8 . . 119.3(2) ?
C3 C8 C7 . . 121.2(2) ?
C10 C9 C16 . . 122.12(16) ?
C10 C9 N1 . . 118.38(15) ?
C16 C9 N1 . . 119.48(16) ?
C12 C10 C9 . . 117.67(16) ?
C12 C10 C11 . . 120.28(17) ?
C9 C10 C11 . . 122.04(17) ?
C10 C12 C13 . . 122.17(18) ?
C15 C13 C12 . . 118.14(18) ?
C15 C13 C14 . . 121.51(19) ?
C12 C13 C14 . . 120.3(2) ?
C13 C15 C16 . . 122.18(17) ?
C15 C16 C9 . . 117.54(17) ?
C15 C16 C17 . . 120.75(16) ?
C9 C16 C17 . . 121.66(16) ?
C19 C18 C25 . . 122.15(17) ?
C19 C18 N2 . . 120.00(16) ?
C25 C18 N2 . . 117.84(16) ?
C18 C19 C21 . . 117.09(18) ?
C18 C19 C20 . . 123.02(18) ?
C21 C19 C20 . . 119.88(19) ?
C22 C21 C19 . . 122.40(19) ?
C24 C22 C21 . . 118.40(18) ?
C24 C22 C23 . . 120.7(2) ?
C21 C22 C23 . . 120.9(2) ?
C22 C24 C25 . . 122.03(19) ?
C24 C25 C18 . . 117.74(18) ?
C24 C25 C26 . . 120.11(18) ?
C18 C25 C26 . . 122.12(17) ?
C28 C27 C32 . . 117.38(18) ?
C28 C27 B2 . . 121.55(17) ?
C32 C27 B2 . . 121.02(17) ?
C29 C28 C27 . . 121.2(2) ?
C30 C29 C28 . . 120.2(2) ?
C31 C30 C29 . . 119.9(2) ?
C30 C31 C32 . . 120.2(2) ?
C31 C32 C27 . . 121.1(2) ?
C34 C33 C40 . . 122.45(17) ?
C34 C33 N3 . . 119.84(16) ?
C40 C33 N3 . . 117.67(16) ?
C33 C34 C36 . . 117.34(18) ?
C33 C34 C35 . . 122.47(17) ?
C36 C34 C35 . . 120.16(18) ?
C37 C36 C34 . . 122.1(2) ?
C36 C37 C39 . . 118.5(2) ?
C36 C37 C38 . . 120.8(3) ?
C39 C37 C38 . . 120.7(3) ?
C37 C39 C40 . . 122.2(2) ?
C39 C40 C33 . . 117.2(2) ?
C39 C40 C41 . . 120.64(19) ?
C33 C40 C41 . . 122.13(18) ?
C49 C42 C43 . . 122.07(16) ?
C49 C42 N4 . . 119.67(15) ?
C43 C42 N4 . . 118.27(15) ?
C45 C43 C42 . . 117.66(16) ?
C45 C43 C44 . . 120.21(17) ?
C42 C43 C44 . . 122.00(17) ?
C46 C45 C43 . . 122.17(17) ?
C48 C46 C45 . . 118.24(16) ?
C48 C46 C47 . . 121.39(18) ?
C45 C46 C47 . . 120.37(18) ?
C46 C48 C49 . . 122.07(17) ?
C42 C49 C48 . . 117.47(16) ?
C42 C49 C50 . . 122.60(16) ?
C48 C49 C50 . . 119.89(16) ?
C52 C51 C56 . . 113.01(15) ?
C52 C51 B3 . . 126.14(15) ?
C56 C51 B3 . . 120.67(15) ?
F1 C52 C53 . . 114.27(15) ?
F1 C52 C51 . . 121.23(15) ?
C53 C52 C51 . . 124.50(17) ?
F2 C53 C54 . . 120.10(16) ?
F2 C53 C52 . . 120.05(17) ?
C54 C53 C52 . . 119.85(17) ?
F3 C54 C53 . . 121.02(17) ?
F3 C54 C55 . . 120.57(17) ?
C53 C54 C55 . . 118.40(16) ?
F4 C55 C56 . . 120.89(17) ?
F4 C55 C54 . . 119.49(16) ?
C56 C55 C54 . . 119.61(17) ?
F5 C56 C55 . . 116.32(15) ?
F5 C56 C51 . . 119.15(15) ?
C55 C56 C51 . . 124.53(16) ?
C58 C57 C62 . . 113.14(16) ?
C58 C57 B3 . . 127.30(15) ?
C62 C57 B3 . . 119.28(15) ?
F6 C58 C57 . . 120.89(15) ?
F6 C58 C59 . . 114.61(16) ?
C57 C58 C59 . . 124.50(17) ?
F7 C59 C60 . . 120.26(17) ?
F7 C59 C58 . . 120.60(18) ?
C60 C59 C58 . . 119.13(18) ?
F8 C60 C61 . . 120.9(2) ?
F8 C60 C59 . . 120.1(2) ?
C61 C60 C59 . . 118.97(17) ?
F9 C61 C60 . . 120.31(18) ?
F9 C61 C62 . . 120.08(19) ?
C60 C61 C62 . . 119.61(18) ?
F10 C62 C61 . . 115.85(17) ?
F10 C62 C57 . . 119.56(16) ?
C61 C62 C57 . . 124.59(18) ?
C64 C63 C68 . . 113.03(16) ?
C64 C63 B3 . . 128.19(15) ?
C68 C63 B3 . . 118.40(15) ?
F11 C64 C65 . . 114.70(16) ?
F11 C64 C63 . . 121.39(15) ?
C65 C64 C63 . . 123.91(17) ?
F12 C65 C66 . . 119.47(17) ?
F12 C65 C64 . . 120.45(18) ?
C66 C65 C64 . . 120.08(18) ?
F13 C66 C67 . . 120.74(19) ?
F13 C66 C65 . . 120.53(19) ?
C67 C66 C65 . . 118.73(17) ?
F14 C67 C66 . . 120.05(18) ?
F14 C67 C68 . . 120.64(19) ?
C66 C67 C68 . . 119.31(18) ?
F15 C68 C67 . . 115.72(16) ?
F15 C68 C63 . . 119.37(16) ?
C67 C68 C63 . . 124.91(18) ?
C74 C69 C70 . . 113.31(16) ?
C74 C69 B3 . . 127.27(16) ?
C70 C69 B3 . . 119.15(16) ?
F16 C70 C71 . . 115.79(17) ?
F16 C70 C69 . . 119.22(16) ?
C71 C70 C69 . . 124.98(19) ?
F17 C71 C72 . . 120.02(18) ?
F17 C71 C70 . . 120.8(2) ?
C72 C71 C70 . . 119.2(2) ?
F18 C72 C73 . . 121.0(2) ?
F18 C72 C71 . . 120.4(2) ?
C73 C72 C71 . . 118.66(18) ?
F19 C73 C72 . . 119.46(19) ?
F19 C73 C74 . . 120.1(2) ?
C72 C73 C74 . . 120.5(2) ?
F20 C74 C73 . . 115.55(18) ?
F20 C74 C69 . . 121.13(16) ?
C73 C74 C69 . . 123.32(19) ?
C76 C75 C80 . . 118.6(2) ?
C76 C75 C81 . . 120.7(2) ?
C80 C75 C81 . . 120.7(2) ?
C75 C76 C77 . . 121.2(2) ?
C78 C77 C76 . . 119.5(2) ?
C79 C78 C77 . . 119.7(3) ?
C78 C79 C80 . . 120.5(2) ?
C79 C80 C75 . . 120.5(2) ?
C1 N1 C9 . . 125.96(15) ?
C1 N1 B1 . . 106.40(15) ?
C9 N1 B1 . . 126.96(15) ?
C2 N2 C18 . . 124.42(15) ?
C2 N2 B1 . . 106.43(15) ?
C18 N2 B1 . . 129.08(15) ?
C1 N3 C33 . . 122.44(15) ?
C1 N3 B2 . . 106.50(15) ?
C33 N3 B2 . . 129.22(15) ?
C2 N4 C42 . . 123.49(15) ?
C2 N4 B2 . . 106.74(15) ?
C42 N4 B2 . . 129.69(15) ?

_shelx_res_file                  
;


    rei604s.res created by SHELXL-2014/7


TITL rei604s in P2(1)/n
CELL 1.54178  17.06540  18.75040  22.92740  90.0000  97.0523  90.0000
ZERR 4.00000 0.00020 0.00020 0.00030 0.0000 0.0005 0.0000
LATT 1
SYMM 0.5-X, 0.5+Y, 0.5-Z
SFAC C  H  B  F  N
UNIT 324 248 12 80 16
L.S. 4
ACTA
BOND
FMAP 2
PLAN 5
SIZE 0.20 0.30 0.36
TEMP -130
WGHT    0.110300    2.223200
FVAR       0.11506
B1    3    0.496592    0.157068    0.302188    11.00000    0.02836    0.02330 =
         0.02610   -0.00257    0.00009   -0.00013
B2    3    0.493532    0.347284    0.197169    11.00000    0.02525    0.02315 =
         0.02415   -0.00305    0.00007    0.00046
B3    3    0.255807    0.404200    0.499776    11.00000    0.02322    0.01778 =
         0.01968    0.00018    0.00195    0.00030
C1    1    0.454216    0.248321    0.242433    11.00000    0.02942    0.03615 =
         0.04072    0.01283   -0.00946   -0.00830
C2    1    0.534873    0.260159    0.262346    11.00000    0.02675    0.03214 =
         0.03629    0.00964   -0.00810   -0.00635
C3    1    0.497967    0.087799    0.338792    11.00000    0.02395    0.02491 =
         0.03809    0.00519    0.00430    0.00198
C4    1    0.458260    0.026696    0.315703    11.00000    0.04068    0.02768 =
         0.05318    0.00279    0.00222   -0.00365
AFIX  43
H4    2    0.429732    0.027994    0.277436    11.00000   -1.20000
AFIX   0
C5    1    0.460370   -0.035580    0.348356    11.00000    0.05279    0.02556 =
         0.08379    0.00899    0.00980   -0.00437
AFIX  43
H5    2    0.435130   -0.077327    0.331780    11.00000   -1.20000
AFIX   0
C6    1    0.498845   -0.037220    0.404659    11.00000    0.04290    0.03831 =
         0.08543    0.03208    0.01355    0.00626
AFIX  43
H6    2    0.498975   -0.079808    0.427115    11.00000   -1.20000
AFIX   0
C7    1    0.537390    0.022773    0.428836    11.00000    0.03310    0.05150 =
         0.05274    0.02644    0.00523    0.00783
AFIX  43
H7    2    0.563404    0.021733    0.467913    11.00000   -1.20000
AFIX   0
C8    1    0.537650    0.084597    0.395338    11.00000    0.02875    0.03665 =
         0.04114    0.01116    0.00220    0.00098
AFIX  43
H8    2    0.565471    0.125350    0.411434    11.00000   -1.20000
AFIX   0
C9    1    0.348219    0.161456    0.259419    11.00000    0.02385    0.01831 =
         0.02470   -0.00012   -0.00113   -0.00137
C10   1    0.304374    0.174197    0.305900    11.00000    0.03011    0.02119 =
         0.02433   -0.00334    0.00222   -0.00138
C11   1    0.339860    0.209562    0.362048    11.00000    0.03995    0.03551 =
         0.02628   -0.00939    0.00094   -0.00142
AFIX 137
H11A  2    0.297631    0.223745    0.385010    11.00000   -1.50000
H11B  2    0.369619    0.251872    0.352665    11.00000   -1.50000
H11C  2    0.375401    0.176061    0.384972    11.00000   -1.50000
AFIX   0
C12   1    0.226107    0.151963    0.299358    11.00000    0.03087    0.03404 =
         0.03513   -0.00584    0.00925   -0.00258
AFIX  43
H12   2    0.195362    0.160005    0.330575    11.00000   -1.20000
AFIX   0
C13   1    0.191327    0.118353    0.248660    11.00000    0.02802    0.03655 =
         0.04154   -0.00673    0.00272   -0.00761
C14   1    0.104861    0.098438    0.242221    11.00000    0.03450    0.07396 =
         0.06811   -0.02018    0.00823   -0.01720
AFIX 137
H14A  2    0.077416    0.121556    0.207178    11.00000   -1.50000
H14B  2    0.081625    0.114276    0.277039    11.00000   -1.50000
H14C  2    0.099486    0.046570    0.238273    11.00000   -1.50000
AFIX   0
C15   1    0.238048    0.104121    0.204602    11.00000    0.03400    0.03430 =
         0.03251   -0.01048   -0.00307   -0.00803
AFIX  43
H15   2    0.215353    0.079845    0.170253    11.00000   -1.20000
AFIX   0
C16   1    0.317132    0.124250    0.209066    11.00000    0.03113    0.02215 =
         0.02529   -0.00394   -0.00018   -0.00380
C17   1    0.367216    0.103939    0.162441    11.00000    0.04181    0.03261 =
         0.03297   -0.01232    0.00827   -0.00656
AFIX 137
H17A  2    0.391743    0.057439    0.171935    11.00000   -1.50000
H17B  2    0.408452    0.139933    0.160494    11.00000   -1.50000
H17C  2    0.334229    0.101153    0.124383    11.00000   -1.50000
AFIX   0
C18   1    0.643872    0.200858    0.325760    11.00000    0.02329    0.02417 =
         0.02294    0.00438   -0.00214   -0.00213
C19   1    0.692381    0.147418    0.307875    11.00000    0.03328    0.02385 =
         0.03216    0.00352    0.00503    0.00023
C20   1    0.662997    0.090178    0.264681    11.00000    0.05401    0.02910 =
         0.05004   -0.00930    0.01223    0.00009
AFIX 137
H20A  2    0.648945    0.047698    0.286032    11.00000   -1.50000
H20B  2    0.704536    0.078052    0.240422    11.00000   -1.50000
H20C  2    0.616362    0.107489    0.239445    11.00000   -1.50000
AFIX   0
C21   1    0.771338    0.147591    0.332861    11.00000    0.03306    0.03257 =
         0.04962    0.01243    0.00904    0.00933
AFIX  43
H21   2    0.805955    0.112325    0.320820    11.00000   -1.20000
AFIX   0
C22   1    0.800967    0.197357    0.374576    11.00000    0.02786    0.04098 =
         0.04654    0.01292   -0.00606   -0.00321
C23   1    0.886868    0.196184    0.400273    11.00000    0.03258    0.06967 =
         0.08972    0.01153   -0.01441    0.00293
AFIX 137
H23A  2    0.905977    0.245196    0.406617    11.00000   -1.50000
H23B  2    0.917963    0.171937    0.373011    11.00000   -1.50000
H23C  2    0.892362    0.170658    0.437853    11.00000   -1.50000
AFIX   0
C24   1    0.749818    0.247217    0.392918    11.00000    0.03557    0.03888 =
         0.02814    0.00330   -0.00796   -0.00745
AFIX  43
H24   2    0.769342    0.280857    0.422124    11.00000   -1.20000
AFIX   0
C25   1    0.670497    0.249757    0.369957    11.00000    0.03274    0.02753 =
         0.02257    0.00271    0.00032   -0.00394
C26   1    0.616066    0.301956    0.393874    11.00000    0.04721    0.03705 =
         0.03404   -0.00673    0.00738    0.00047
AFIX 137
H26A  2    0.579805    0.276350    0.416465    11.00000   -1.50000
H26B  2    0.585720    0.327487    0.361292    11.00000   -1.50000
H26C  2    0.647083    0.336160    0.419503    11.00000   -1.50000
AFIX   0
C27   1    0.492600    0.411656    0.155421    11.00000    0.02672    0.02540 =
         0.02771    0.00265   -0.00283   -0.00134
C28   1    0.559854    0.432238    0.130702    11.00000    0.02907    0.04500 =
         0.04242    0.01627    0.00202    0.00114
AFIX  43
H28   2    0.608097    0.407547    0.141368    11.00000   -1.20000
AFIX   0
C29   1    0.557584    0.488045    0.090872    11.00000    0.03830    0.05566 =
         0.05762    0.02626    0.00708   -0.00266
AFIX  43
H29   2    0.603850    0.500741    0.074100    11.00000   -1.20000
AFIX   0
C30   1    0.488221    0.525273    0.075483    11.00000    0.04837    0.03729 =
         0.05073    0.02089   -0.00368   -0.00415
AFIX  43
H30   2    0.487008    0.563972    0.048644    11.00000   -1.20000
AFIX   0
C31   1    0.421020    0.506196    0.099083    11.00000    0.03719    0.03361 =
         0.06271    0.01565   -0.00515    0.00401
AFIX  43
H31   2    0.373152    0.531356    0.088137    11.00000   -1.20000
AFIX   0
C32   1    0.422920    0.450208    0.138908    11.00000    0.02790    0.02835 =
         0.05079    0.00831    0.00171    0.00110
AFIX  43
H32   2    0.376237    0.437801    0.155251    11.00000   -1.20000
AFIX   0
C33   1    0.351853    0.294324    0.166628    11.00000    0.02427    0.02019 =
         0.02387   -0.00047   -0.00404   -0.00275
C34   1    0.282149    0.311490    0.189357    11.00000    0.02578    0.02407 =
         0.03158    0.00136   -0.00200    0.00090
C35   1    0.281583    0.346196    0.248282    11.00000    0.03809    0.03761 =
         0.03760   -0.00281    0.01029    0.00537
AFIX 137
H35A  2    0.332998    0.368438    0.260309    11.00000   -1.50000
H35B  2    0.271179    0.310119    0.277288    11.00000   -1.50000
H35C  2    0.240201    0.382697    0.245730    11.00000   -1.50000
AFIX   0
C36   1    0.211125    0.296863    0.154270    11.00000    0.02485    0.03900 =
         0.05765    0.00094   -0.00479    0.00322
AFIX  43
H36   2    0.162773    0.307272    0.169053    11.00000   -1.20000
AFIX   0
C37   1    0.209017    0.267863    0.098997    11.00000    0.03979    0.05852 =
         0.05130   -0.00772   -0.02132   -0.00265
C38   1    0.131514    0.251126    0.062744    11.00000    0.05168    0.12993 =
         0.10137   -0.02805   -0.03969   -0.00593
AFIX 137
H38A  2    0.091256    0.241998    0.088846    11.00000   -1.50000
H38B  2    0.137591    0.208780    0.038651    11.00000   -1.50000
H38C  2    0.115270    0.291711    0.037148    11.00000   -1.50000
AFIX   0
C39   1    0.280012    0.255726    0.076813    11.00000    0.05446    0.04979 =
         0.03182   -0.01100   -0.01459   -0.00338
AFIX  43
H39   2    0.278902    0.237787    0.037969    11.00000   -1.20000
AFIX   0
C40   1    0.352617    0.268954    0.109555    11.00000    0.03984    0.02973 =
         0.02580   -0.00430   -0.00038   -0.00188
C41   1    0.428431    0.255999    0.083665    11.00000    0.05552    0.04773 =
         0.03597   -0.01457    0.01492   -0.00588
AFIX 137
H41A  2    0.449668    0.301587    0.071787    11.00000   -1.50000
H41B  2    0.418028    0.224825    0.049279    11.00000   -1.50000
H41C  2    0.466868    0.233167    0.113104    11.00000   -1.50000
AFIX   0
C42   1    0.642444    0.342686    0.245326    11.00000    0.02000    0.02226 =
         0.02224    0.00143   -0.00303   -0.00283
C43   1    0.699065    0.302543    0.220839    11.00000    0.03003    0.02416 =
         0.02286   -0.00118    0.00126    0.00075
C44   1    0.676711    0.243150    0.177895    11.00000    0.04425    0.03374 =
         0.03691   -0.01364    0.00467   -0.00236
AFIX 137
H44A  2    0.666738    0.262762    0.138055    11.00000   -1.50000
H44B  2    0.628907    0.219509    0.187888    11.00000   -1.50000
H44C  2    0.719926    0.208486    0.179767    11.00000   -1.50000
AFIX   0
C45   1    0.777679    0.322016    0.234563    11.00000    0.02623    0.03054 =
         0.03176   -0.00182    0.00565    0.00494
AFIX  43
H45   2    0.817179    0.294707    0.219023    11.00000   -1.20000
AFIX   0
C46   1    0.800450    0.380084    0.270249    11.00000    0.02264    0.03034 =
         0.03181    0.00241   -0.00097   -0.00113
C47   1    0.886803    0.397825    0.285709    11.00000    0.02359    0.05084 =
         0.06602   -0.00640   -0.00084   -0.00319
AFIX 137
H47A  2    0.891967    0.445575    0.303137    11.00000   -1.50000
H47B  2    0.913128    0.396636    0.250063    11.00000   -1.50000
H47C  2    0.911363    0.362779    0.313962    11.00000   -1.50000
AFIX   0
C48   1    0.741979    0.421261    0.290463    11.00000    0.02714    0.02378 =
         0.02975   -0.00375   -0.00158   -0.00435
AFIX  43
H48   2    0.756779    0.462296    0.313521    11.00000   -1.20000
AFIX   0
C49   1    0.662001    0.404343    0.278013    11.00000    0.02363    0.02155 =
         0.02356    0.00006    0.00142   -0.00121
C50   1    0.600561    0.453480    0.297805    11.00000    0.02808    0.02788 =
         0.03947   -0.00730    0.00401    0.00104
AFIX 137
H50A  2    0.620010    0.473338    0.336418    11.00000   -1.50000
H50B  2    0.551816    0.426714    0.300511    11.00000   -1.50000
H50C  2    0.589904    0.492344    0.269356    11.00000   -1.50000
AFIX   0
C51   1    0.323459    0.449677    0.469811    11.00000    0.02134    0.01990 =
         0.01932    0.00128   -0.00078    0.00180
C52   1    0.350715    0.434839    0.416605    11.00000    0.02275    0.02386 =
         0.02312   -0.00257    0.00057    0.00018
C53   1    0.409181    0.472821    0.393790    11.00000    0.02519    0.03500 =
         0.02406    0.00285    0.00563    0.00348
C54   1    0.444735    0.529589    0.424635    11.00000    0.02032    0.03029 =
         0.03453    0.01029    0.00290   -0.00229
C55   1    0.421528    0.545936    0.478693    11.00000    0.02251    0.02075 =
         0.03313    0.00154   -0.00514   -0.00188
C56   1    0.363761    0.505734    0.500053    11.00000    0.02491    0.02059 =
         0.02072    0.00023    0.00025    0.00053
C57   1    0.309613    0.358590    0.552006    11.00000    0.02277    0.01728 =
         0.02575    0.00187    0.00166   -0.00319
C58   1    0.318272    0.371912    0.611725    11.00000    0.02487    0.02064 =
         0.02683    0.00276    0.00294   -0.00360
C59   1    0.369270    0.334958    0.652983    11.00000    0.03094    0.03408 =
         0.02449    0.00653   -0.00232   -0.00874
C60   1    0.414440    0.280422    0.634420    11.00000    0.02660    0.03330 =
         0.04238    0.01527   -0.00733   -0.00105
C61   1    0.408298    0.264765    0.575738    11.00000    0.02561    0.02291 =
         0.04922    0.00221   -0.00011    0.00341
C62   1    0.358333    0.304316    0.536416    11.00000    0.02631    0.02214 =
         0.03130   -0.00064    0.00071   -0.00104
C63   1    0.187793    0.455048    0.524698    11.00000    0.02399    0.02200 =
         0.01804   -0.00140    0.00017    0.00170
C64   1    0.171626    0.526350    0.512795    11.00000    0.02785    0.02300 =
         0.02093    0.00170    0.00003    0.00277
C65   1    0.109386    0.563007    0.532237    11.00000    0.03476    0.02490 =
         0.03103   -0.00222   -0.00471    0.01121
C66   1    0.057876    0.528202    0.563993    11.00000    0.02552    0.04448 =
         0.03327   -0.00727    0.00317    0.01219
C67   1    0.070177    0.457215    0.576545    11.00000    0.02541    0.04520 =
         0.02997    0.00036    0.00804    0.00052
C68   1    0.133109    0.422906    0.556705    11.00000    0.02793    0.02532 =
         0.02484    0.00198    0.00350    0.00014
C69   1    0.200543    0.353485    0.451831    11.00000    0.01990    0.02316 =
         0.02814   -0.00608    0.00452    0.00090
C70   1    0.165328    0.383653    0.399775    11.00000    0.02044    0.03225 =
         0.02785   -0.00591    0.00276    0.00198
C71   1    0.115426    0.348377    0.357541    11.00000    0.02196    0.05011 =
         0.03278   -0.01232   -0.00142    0.00543
C72   1    0.095426    0.278772    0.367144    11.00000    0.02164    0.05023 =
         0.04794   -0.02541   -0.00189   -0.00420
C73   1    0.126734    0.246414    0.418333    11.00000    0.02762    0.02818 =
         0.06233   -0.01628    0.00995   -0.00652
C74   1    0.178072    0.283229    0.459317    11.00000    0.02470    0.02461 =
         0.03650   -0.00412    0.00522    0.00035
C75   1    0.720946    0.950978    0.459936    11.00000    0.03464    0.04405 =
         0.05434    0.00550    0.00818    0.00570
C76   1    0.700598    0.924243    0.511752    11.00000    0.04381    0.03730 =
         0.05075    0.00653    0.00664    0.00497
AFIX  43
H76   2    0.689133    0.874872    0.514566    11.00000   -1.20000
AFIX   0
C77   1    0.696453    0.968101    0.560219    11.00000    0.05034    0.04925 =
         0.04685    0.00531   -0.00044    0.00466
AFIX  43
H77   2    0.681544    0.948942    0.595600    11.00000   -1.20000
AFIX   0
C78   1    0.714235    1.039947    0.556504    11.00000    0.05018    0.05126 =
         0.06483   -0.01345   -0.01012   -0.00130
AFIX  43
H78   2    0.712150    1.070247    0.589487    11.00000   -1.20000
AFIX   0
C79   1    0.734853    1.067078    0.504986    11.00000    0.04396    0.04178 =
         0.07996    0.00435   -0.00178   -0.00878
AFIX  43
H79   2    0.746928    1.116343    0.502347    11.00000   -1.20000
AFIX   0
C80   1    0.738204    1.023233    0.456803    11.00000    0.03696    0.04942 =
         0.06590    0.01553    0.01016   -0.00140
AFIX  43
H80   2    0.752411    1.042665    0.421302    11.00000   -1.20000
AFIX   0
C81   1    0.720738    0.903759    0.406747    11.00000    0.07927    0.06976 =
         0.05862   -0.00343    0.02860    0.00833
AFIX 137
H81A  2    0.748134    0.859028    0.418152    11.00000   -1.50000
H81B  2    0.747807    0.928085    0.377105    11.00000   -1.50000
H81C  2    0.666139    0.893451    0.390387    11.00000   -1.50000
AFIX   0
F1    4    0.321030    0.380013    0.382571    11.00000    0.03251    0.03297 =
         0.02602   -0.01063    0.00711   -0.00412
F2    4    0.432025    0.453869    0.341931    11.00000    0.03910    0.05570 =
         0.03226   -0.00239    0.01856   -0.00157
F3    4    0.501581    0.567339    0.403439    11.00000    0.03034    0.04716 =
         0.05079    0.01107    0.01091   -0.01270
F4    4    0.456604    0.600258    0.510226    11.00000    0.03237    0.02652 =
         0.04622   -0.00318   -0.00382   -0.00971
F5    4    0.345895    0.523360    0.553979    11.00000    0.03550    0.02700 =
         0.02285   -0.00660    0.00172   -0.00397
F6    4    0.275243    0.423356    0.634503    11.00000    0.03843    0.02930 =
         0.02306   -0.00329    0.00456    0.00205
F7    4    0.374030    0.351409    0.710122    11.00000    0.05123    0.05487 =
         0.02333    0.00744   -0.00517   -0.00448
F8    4    0.463053    0.242952    0.673828    11.00000    0.04309    0.05384 =
         0.05511    0.02420   -0.01131    0.00977
F9    4    0.450385    0.210724    0.556427    11.00000    0.03973    0.03466 =
         0.06975   -0.00049   -0.00015    0.01897
F10   4    0.357769    0.287010    0.479221    11.00000    0.03675    0.03392 =
         0.03247   -0.00991    0.00118    0.00986
F11   4    0.217022    0.565728    0.480740    11.00000    0.03779    0.02303 =
         0.03367    0.00879    0.00602    0.00299
F12   4    0.098522    0.632717    0.519968    11.00000    0.05477    0.02926 =
         0.05815    0.00326    0.00423    0.02141
F13   4   -0.003430    0.563085    0.582333    11.00000    0.03540    0.06427 =
         0.06077   -0.01162    0.01223    0.02318
F14   4    0.021015    0.421858    0.607925    11.00000    0.03775    0.06369 =
         0.06106    0.00685    0.02866   -0.00193
F15   4    0.140736    0.353004    0.570363    11.00000    0.03534    0.02637 =
         0.04317    0.00970    0.01263   -0.00134
F16   4    0.180206    0.452402    0.388100    11.00000    0.03427    0.03274 =
         0.03018    0.00483   -0.00364    0.00260
F17   4    0.085587    0.381651    0.307509    11.00000    0.03703    0.07367 =
         0.03317   -0.00714   -0.01285    0.00770
F18   4    0.046529    0.243347    0.326852    11.00000    0.03674    0.07087 =
         0.07222   -0.03912   -0.01088   -0.01080
F19   4    0.107299    0.178338    0.428673    11.00000    0.04962    0.02963 =
         0.09183   -0.01564    0.00639   -0.01710
F20   4    0.205697    0.246190    0.507931    11.00000    0.04046    0.02106 =
         0.05149    0.00403    0.00310   -0.00467
N1    5    0.429118    0.186524    0.264684    11.00000    0.02401    0.02080 =
         0.02537    0.00108   -0.00106   -0.00361
N2    5    0.562938    0.206664    0.298909    11.00000    0.02628    0.02246 =
         0.02674    0.00361   -0.00385   -0.00208
N3    5    0.426673    0.300199    0.203414    11.00000    0.02172    0.02300 =
         0.02314    0.00032   -0.00268    0.00021
N4    5    0.561075    0.318716    0.236312    11.00000    0.02184    0.02163 =
         0.02891    0.00179   -0.00318   -0.00357
HKLF 4

REM  rei604s in P2(1)/n
REM R1 =  0.0532 for   11369 Fo > 4sig(Fo)  and  0.0580 for all   12735 data
REM    986 parameters refined using      0 restraints

END

WGHT      0.1103      2.2231

REM Highest difference peak  0.439,  deepest hole -0.423,  1-sigma level  0.091
Q1    1   0.0564  0.2163  0.3648  11.00000  0.05    0.44
Q2    1   0.0800  0.0736  0.2002  11.00000  0.05    0.34
Q3    1   0.5175  0.2834  0.6538  11.00000  0.05    0.34
Q4    1   0.4258  0.2769  0.2609  11.00000  0.05    0.32
Q5    1   0.0824  0.6334  0.4736  11.00000  0.05    0.32
;
_shelx_res_checksum              82041
####################################################################### 
# 
# This file contains crystal structure data downloaded from the 
# Cambridge Structural Database (CSD) hosted by the Cambridge 
# Crystallographic Data Centre (CCDC).
# 
# Full information about CCDC data access policies and citation 
# guidelines are available at http://www.ccdc.cam.ac.uk/access/V1 
# 
# Audit and citation data items may have been added by the CCDC. 
# Please retain this information to preserve the provenance of 
# this file and to allow appropriate attribution of the data. 
# 
#######################################################################

data_rei426
_database_code_depnum_ccdc_archive 'CCDC 1548465'
_audit_update_record             
;
2017-05-08 deposited with the CCDC.
2017-09-12 downloaded from the CCDC.
;
_chemical_name_systematic        ?
_chemical_name_common            ?
_chemical_formula_moiety         ?
_chemical_formula_sum            'C53 H59 B2 Cl4 F3 N4 O3 S'
_chemical_formula_iupac          ?
_chemical_formula_weight         1052.52
_chemical_absolute_configuration ?

_chemical_melting_point          ?

_space_group_crystal_system      monoclinic
_space_group_name_H-M_alt        'C 1 c 1'
_space_group_name_Hall           'C -2yc'
loop_
_space_group_symop_operation_xyz
'x, y, z'
'x, -y, z+1/2'
'x+1/2, y+1/2, z'
'x+1/2, -y+1/2, z+1/2'

_cell_length_a                   21.6523(7)
_cell_length_b                   12.0310(4)
_cell_length_c                   22.3972(7)
_cell_angle_alpha                90
_cell_angle_beta                 117.8819(13)
_cell_angle_gamma                90
_cell_volume                     5157.1(3)
_cell_formula_units_Z            4
_cell_measurement_reflns_used    9945
_cell_measurement_theta_min      2.4659
_cell_measurement_theta_max      29.2004
_cell_measurement_temperature    153.(2)

_exptl_crystal_description       block
_exptl_crystal_colour            yellow
_exptl_crystal_size_max          0.420
_exptl_crystal_size_mid          0.400
_exptl_crystal_size_min          0.390
_exptl_crystal_density_diffrn    1.356
_exptl_crystal_density_meas      ?
_exptl_crystal_density_method    'not measured'
_exptl_crystal_F_000             2200

_exptl_absorpt_coefficient_mu    0.328
_exptl_absorpt_correction_type   Multi-Scan
_exptl_absorpt_process_details   
;
SADABS-2014/5 - Bruker AXS area detector scaling and absorption correction
;
_exptl_absorpt_correction_T_min  0.78
_exptl_absorpt_correction_T_max  0.88

_exptl_special_details           
;
;

_diffrn_ambient_temperature      153.(2)

_diffrn_source                   'fine-focus sealed tube'
_diffrn_source_type              'Bruker KappaCCD'

_diffrn_radiation_type           MoK\a
_diffrn_radiation_wavelength     0.71073
_diffrn_radiation_monochromator  graphite

_diffrn_measurement_device_type  'CCD area detector'
_diffrn_measurement_method       'phi and omega scans'

_diffrn_detector_area_resol_mean 8.3333

_diffrn_reflns_number            62211
_diffrn_reflns_av_R_equivalents  0.0627
_diffrn_reflns_av_unetI/netI     0.0649
_diffrn_reflns_theta_min         2.47
_diffrn_reflns_theta_max         31.06
_diffrn_reflns_theta_full        31.06
_diffrn_measured_fraction_theta_max 0.997
_diffrn_measured_fraction_theta_full 0.997
_diffrn_reflns_limit_h_min       -31
_diffrn_reflns_limit_h_max       31
_diffrn_reflns_limit_k_min       -17
_diffrn_reflns_limit_k_max       17
_diffrn_reflns_limit_l_min       -30
_diffrn_reflns_limit_l_max       32

_refine_special_details          
;

Refined as a 2-component inversion twin.
;

_reflns_number_total             14845
_reflns_number_gt                10645
_reflns_threshold_expression     'I > 2\s(I)'

_refine_ls_structure_factor_coef Fsqd
_refine_ls_matrix_type           full
_refine_ls_R_factor_all          0.0959
_refine_ls_R_factor_gt           0.0628
_refine_ls_wR_factor_gt          0.1553
_refine_ls_wR_factor_ref         0.1798
_refine_ls_goodness_of_fit_ref   1.019
_refine_ls_restrained_S_all      1.003
_refine_ls_number_reflns         14845
_refine_ls_number_parameters     791
_refine_ls_number_restraints     765
_refine_ls_number_constraints    ?
_refine_ls_hydrogen_treatment    constr
_refine_ls_weighting_scheme      calc
_refine_ls_weighting_details     
'w=1/[\s^2^(Fo^2^)+(0.0879P)^2^+5.7077P] where P=(Fo^2^+2Fc^2^)/3'

_atom_sites_solution_hydrogens   geom
_atom_sites_solution_primary     ?
_atom_sites_solution_secondary   ?

_refine_ls_shift/su_max          0.000
_refine_ls_shift/su_mean         0.000
_refine_diff_density_max         0.813
_refine_diff_density_min         -0.631
_refine_ls_extinction_method     none
_refine_ls_extinction_coef       ?
_refine_ls_abs_structure_details 
;

Refined as an inversion twin.
;
_refine_ls_abs_structure_Flack   0.43(9)

loop_
_atom_type_symbol
_atom_type_description
_atom_type_scat_dispersion_real
_atom_type_scat_dispersion_imag
_atom_type_scat_source
C C 0.0033 0.0016 'International Tables Vol C Tables 4.2.6.8 and 6.1.1.4'
H H 0.0000 0.0000 'International Tables Vol C Tables 4.2.6.8 and 6.1.1.4'
B B 0.0013 0.0007 'International Tables Vol C Tables 4.2.6.8 and 6.1.1.4'
N N 0.0061 0.0033 'International Tables Vol C Tables 4.2.6.8 and 6.1.1.4'
O O 0.0106 0.0060 'International Tables Vol C Tables 4.2.6.8 and 6.1.1.4'
F F 0.0171 0.0103 'International Tables Vol C Tables 4.2.6.8 and 6.1.1.4'
S S 0.1246 0.1234 'International Tables Vol C Tables 4.2.6.8 and 6.1.1.4'
Cl Cl 0.1484 0.1585 'International Tables Vol C Tables 4.2.6.8 and 6.1.1.4'

_computing_data_collection       'APEX3 (Bruker AXS Inc., 2015)'
_computing_cell_refinement       'SAINT V8.35A (Bruker AXS Inc., 2015)'
_computing_data_reduction        'SAINT V8.35A (Bruker AXS Inc., 2015)'
_computing_structure_solution    'XT, VERSION 2014/4'
_computing_structure_refinement  'SHELXL-2014/7 (Sheldrick, 2014)'
_computing_molecular_graphics    'XP (Bruker AXS Inc., 2015)'
_computing_publication_material  'APEX3 (Bruker AXS Inc., 2015)'

loop_
_atom_site_type_symbol
_atom_site_label
_atom_site_fract_x
_atom_site_fract_y
_atom_site_fract_z
_atom_site_U_iso_or_equiv
_atom_site_adp_type
_atom_site_calc_flag
_atom_site_refinement_flags_adp
_atom_site_refinement_flags_occupancy
_atom_site_refinement_flags_posn
_atom_site_occupancy
_atom_site_disorder_assembly
_atom_site_disorder_group
C C51 0.4716(5) 0.3722(9) 0.3000(5) 0.0386(18) Uani d U P D 0.617(4) A 1
F F1 0.4843(6) 0.3441(9) 0.2505(5) 0.069(3) Uani d U P D 0.617(4) A 1
F F2 0.4253(3) 0.2991(6) 0.3003(4) 0.0557(17) Uani d U P D 0.617(4) A 1
F F3 0.4392(6) 0.4722(10) 0.2869(6) 0.051(3) Uani d U P D 0.617(4) A 1
O O1 0.5272(9) 0.4026(15) 0.4288(5) 0.029(3) Uani d U P D 0.617(4) A 1
O O2 0.5912(5) 0.4570(8) 0.3693(5) 0.042(2) Uani d U P D 0.617(4) A 1
O O3 0.5764(7) 0.2610(11) 0.3877(7) 0.060(3) Uani d U P D 0.617(4) A 1
S S1 0.55142(12) 0.3736(2) 0.38005(13) 0.0285(5) Uani d U P D 0.617(4) A 1
C C51A 0.5036(10) 0.4341(11) 0.3104(8) 0.031(3) Uani d U P D 0.243(3) B 2
F F1A 0.5561(9) 0.5051(14) 0.3283(10) 0.042(4) Uani d U P D 0.243(3) B 2
F F2A 0.4894(12) 0.3915(13) 0.2497(9) 0.035(4) Uani d U P D 0.243(3) B 2
F F3A 0.4487(11) 0.4978(17) 0.3036(12) 0.034(4) Uani d U P D 0.243(3) B 2
O O1A 0.538(2) 0.387(4) 0.4347(13) 0.032(6) Uani d U P D 0.243(3) B 2
O O2A 0.4577(8) 0.2645(12) 0.3448(9) 0.040(3) Uani d U P D 0.243(3) B 2
O O3A 0.5793(15) 0.273(2) 0.3706(17) 0.042(5) Uani d U P D 0.243(3) B 2
S S1A 0.5218(3) 0.3259(5) 0.3750(3) 0.0297(12) Uani d U P D 0.243(3) B 2
C C51B 0.5413(10) 0.386(2) 0.3446(11) 0.028(4) Uani d U P D 0.139(4) C 3
F F1B 0.5333(13) 0.380(2) 0.4001(13) 0.033(4) Uani d U P D 0.139(4) C 3
F F2B 0.5736(14) 0.483(2) 0.3482(16) 0.022(5) Uani d U P D 0.139(4) C 3
F F3B 0.5870(13) 0.304(2) 0.3501(16) 0.049(6) Uani d U P D 0.139(4) C 3
O O1B 0.4320(17) 0.272(2) 0.2652(18) 0.050(6) Uani d U P D 0.139(4) C 3
O O2B 0.4222(19) 0.470(3) 0.271(2) 0.035(6) Uani d U P D 0.139(4) C 3
O O3B 0.4829(13) 0.395(2) 0.2140(12) 0.030(5) Uani d U P D 0.139(4) C 3
S S1B 0.4596(6) 0.3777(10) 0.2641(7) 0.036(3) Uani d U P D 0.139(4) C 3
B B1 0.5866(3) 0.3780(4) 0.6165(2) 0.0177(9) Uani d . . . 1.0 . .
B B2 0.4218(3) 0.6133(4) 0.5200(2) 0.0179(9) Uani d . . . 1.0 . .
C C1 0.6485(2) 0.2959(4) 0.6483(2) 0.0183(8) Uani d . . . 1.0 . .
C C2 0.7057(2) 0.3082(4) 0.6355(2) 0.0231(9) Uani d . . . 1.0 . .
H H2 0.7075 0.371 0.6106 0.028 Uiso calc U . R 1.0 . .
C C3 0.7595(3) 0.2315(4) 0.6580(3) 0.0282(10) Uani d . . . 1.0 . .
H H3 0.7974 0.2416 0.6483 0.034 Uiso calc U . R 1.0 . .
C C4 0.7579(3) 0.1402(4) 0.6946(3) 0.0282(10) Uani d . . . 1.0 . .
H H4 0.795 0.0877 0.7106 0.034 Uiso calc U . R 1.0 . .
C C5 0.7019(3) 0.1252(4) 0.7080(2) 0.0288(11) Uani d . . . 1.0 . .
H H5 0.7009 0.0623 0.7332 0.035 Uiso calc U . R 1.0 . .
C C6 0.6479(3) 0.2010(4) 0.6851(2) 0.0226(9) Uani d . . . 1.0 . .
H H6 0.6097 0.1892 0.6942 0.027 Uiso calc U . R 1.0 . .
C C7 0.6547(2) 0.5657(3) 0.6355(2) 0.0178(8) Uani d . . . 1.0 . .
C C8 0.6729(2) 0.5923(4) 0.7022(3) 0.0232(9) Uani d . . . 1.0 . .
C C9 0.6339(3) 0.5446(5) 0.7376(3) 0.0357(12) Uani d . . . 1.0 . .
H H9A 0.6484 0.4674 0.7504 0.054 Uiso calc U . R 1.0 . .
H H9B 0.5835 0.5472 0.707 0.054 Uiso calc U . R 1.0 . .
H H9C 0.6446 0.5885 0.7781 0.054 Uiso calc U . R 1.0 . .
C C10 0.7297(3) 0.6614(4) 0.7375(2) 0.0246(10) Uani d . . . 1.0 . .
H H10 0.7425 0.6799 0.783 0.03 Uiso calc U . R 1.0 . .
C C11 0.7685(2) 0.7042(4) 0.7078(2) 0.0209(9) Uani d . . . 1.0 . .
C C12 0.8272(3) 0.7857(5) 0.7468(3) 0.0312(11) Uani d . . . 1.0 . .
H H12A 0.8695 0.7618 0.7449 0.047 Uiso calc U . R 1.0 . .
H H12B 0.8363 0.7881 0.794 0.047 Uiso calc U . R 1.0 . .
H H12C 0.8136 0.8599 0.7268 0.047 Uiso calc U . R 1.0 . .
C C13 0.7515(2) 0.6712(4) 0.6427(2) 0.0202(9) Uani d . . . 1.0 . .
H H13 0.7796 0.696 0.623 0.024 Uiso calc U . R 1.0 . .
C C14 0.6942(2) 0.6022(4) 0.6050(2) 0.0180(8) Uani d . . . 1.0 . .
C C15 0.6783(3) 0.5681(4) 0.5345(2) 0.0252(10) Uani d . . . 1.0 . .
H H15A 0.652 0.4982 0.5228 0.038 Uiso calc U . R 1.0 . .
H H15B 0.7221 0.5577 0.5323 0.038 Uiso calc U . R 1.0 . .
H H15C 0.6505 0.6261 0.5025 0.038 Uiso calc U . R 1.0 . .
C C16 0.4804(2) 0.2584(4) 0.5991(2) 0.0198(9) Uani d . . . 1.0 . .
C C17 0.4746(2) 0.2450(4) 0.6589(2) 0.0212(9) Uani d . . . 1.0 . .
C C18 0.5027(3) 0.3287(4) 0.7145(2) 0.0286(11) Uani d . . . 1.0 . .
H H18A 0.4845 0.3132 0.7463 0.043 Uiso calc U . R 1.0 . .
H H18B 0.4882 0.4033 0.6955 0.043 Uiso calc U . R 1.0 . .
H H18C 0.5539 0.3246 0.7382 0.043 Uiso calc U . R 1.0 . .
C C19 0.4423(3) 0.1486(4) 0.6654(3) 0.0241(10) Uani d . . . 1.0 . .
H H19 0.4374 0.1385 0.705 0.029 Uiso calc U . R 1.0 . .
C C20 0.4173(2) 0.0675(4) 0.6159(3) 0.0250(10) Uani d . . . 1.0 . .
C C21 0.3827(3) -0.0369(4) 0.6248(3) 0.0357(12) Uani d . . . 1.0 . .
H H21A 0.373 -0.0884 0.5875 0.054 Uiso calc U . R 1.0 . .
H H21B 0.3389 -0.0169 0.6248 0.054 Uiso calc U . R 1.0 . .
H H21C 0.4141 -0.0727 0.6677 0.054 Uiso calc U . R 1.0 . .
C C22 0.4263(3) 0.0823(4) 0.5585(3) 0.0275(10) Uani d . . . 1.0 . .
H H22 0.4105 0.0259 0.5249 0.033 Uiso calc U . R 1.0 . .
C C23 0.4575(2) 0.1765(4) 0.5490(2) 0.0222(9) Uani d . . . 1.0 . .
C C24 0.4657(3) 0.1874(5) 0.4862(3) 0.0327(11) Uani d . . . 1.0 . .
H H24A 0.4228 0.2184 0.4497 0.049 Uiso calc U . R 1.0 . .
H H24B 0.4747 0.114 0.4729 0.049 Uiso calc U . R 1.0 . .
H H24C 0.5051 0.2369 0.4952 0.049 Uiso calc U . R 1.0 . .
C C25 0.4770(2) 0.4385(3) 0.5387(2) 0.0201(7) Uani d . . . 1.0 . .
H H25 0.4682 0.4054 0.4945 0.024 Uiso calc U . R 1.0 . .
C C26 0.5292(2) 0.5299(3) 0.55720(19) 0.0191(7) Uani d . . . 1.0 . .
C C27 0.3497(2) 0.4337(3) 0.4935(2) 0.0177(8) Uani d . . . 1.0 . .
C C28 0.3128(2) 0.3949(4) 0.5271(2) 0.0184(8) Uani d . . . 1.0 . .
C C29 0.3334(3) 0.4245(4) 0.5994(2) 0.0263(10) Uani d . . . 1.0 . .
H H29A 0.2917 0.4458 0.6032 0.039 Uiso calc U . R 1.0 . .
H H29B 0.3664 0.4868 0.6136 0.039 Uiso calc U . R 1.0 . .
H H29C 0.3556 0.3601 0.6284 0.039 Uiso calc U . R 1.0 . .
C C30 0.2553(2) 0.3267(4) 0.4915(2) 0.0196(9) Uani d . . . 1.0 . .
H H30 0.2292 0.3013 0.513 0.024 Uiso calc U . R 1.0 . .
C C31 0.2348(2) 0.2944(4) 0.4252(2) 0.0225(9) Uani d . . . 1.0 . .
C C32 0.1756(3) 0.2153(5) 0.3873(3) 0.0343(12) Uani d . . . 1.0 . .
H H32A 0.1942 0.1405 0.389 0.052 Uiso calc U . R 1.0 . .
H H32B 0.1494 0.2394 0.3402 0.052 Uiso calc U . R 1.0 . .
H H32C 0.1446 0.2145 0.4081 0.052 Uiso calc U . R 1.0 . .
C C33 0.2706(3) 0.3405(4) 0.3923(3) 0.0238(9) Uani d . . . 1.0 . .
H H33 0.2559 0.3225 0.3463 0.029 Uiso calc U . R 1.0 . .
C C34 0.3269(2) 0.4116(4) 0.4256(2) 0.0224(9) Uani d . . . 1.0 . .
C C35 0.3588(3) 0.4637(5) 0.3844(3) 0.0337(12) Uani d . . . 1.0 . .
H H35A 0.3312 0.4424 0.3369 0.051 Uiso calc U . R 1.0 . .
H H35B 0.4069 0.4374 0.4014 0.051 Uiso calc U . R 1.0 . .
H H35C 0.3586 0.5448 0.3884 0.051 Uiso calc U . R 1.0 . .
C C36 0.3639(2) 0.7025(4) 0.4931(2) 0.0186(8) Uani d . . . 1.0 . .
C C37 0.3063(3) 0.6907(4) 0.5060(3) 0.0238(9) Uani d . . . 1.0 . .
H H37 0.3046 0.6294 0.5319 0.029 Uiso calc U . R 1.0 . .
C C38 0.2520(3) 0.7676(4) 0.4812(3) 0.0289(11) Uani d . . . 1.0 . .
H H38 0.2138 0.7587 0.4906 0.035 Uiso calc U . R 1.0 . .
C C39 0.2533(3) 0.8567(4) 0.4431(3) 0.0306(11) Uani d . . . 1.0 . .
H H39 0.2159 0.9087 0.4261 0.037 Uiso calc U . R 1.0 . .
C C40 0.3092(3) 0.8707(4) 0.4295(3) 0.0268(10) Uani d . . . 1.0 . .
H H40 0.3101 0.932 0.4032 0.032 Uiso calc U . R 1.0 . .
C C41 0.3642(2) 0.7941(4) 0.4548(2) 0.0222(9) Uani d . . . 1.0 . .
H H41 0.4026 0.8045 0.4458 0.027 Uiso calc U . R 1.0 . .
C C42 0.5311(2) 0.7342(4) 0.5368(2) 0.0187(8) Uani d . . . 1.0 . .
C C43 0.5512(2) 0.8123(4) 0.5884(2) 0.0215(9) Uani d . . . 1.0 . .
C C44 0.5382(3) 0.7966(5) 0.6482(3) 0.0325(11) Uani d . . . 1.0 . .
H H44A 0.4903 0.7702 0.6327 0.049 Uiso calc U . R 1.0 . .
H H44B 0.5447 0.8675 0.6719 0.049 Uiso calc U . R 1.0 . .
H H44C 0.5712 0.7417 0.679 0.049 Uiso calc U . R 1.0 . .
C C45 0.5826(3) 0.9105(4) 0.5817(3) 0.0255(10) Uani d . . . 1.0 . .
H H45 0.5977 0.9642 0.6168 0.031 Uiso calc U . R 1.0 . .
C C46 0.5923(2) 0.9317(4) 0.5267(3) 0.0239(10) Uani d . . . 1.0 . .
C C47 0.6264(3) 1.0367(4) 0.5200(3) 0.0351(12) Uani d . . . 1.0 . .
H H47A 0.632 1.0888 0.5558 0.053 Uiso calc U . R 1.0 . .
H H47B 0.5971 1.0707 0.4759 0.053 Uiso calc U . R 1.0 . .
H H47C 0.6724 1.0191 0.524 0.053 Uiso calc U . R 1.0 . .
C C48 0.5683(2) 0.8529(4) 0.4742(2) 0.0222(9) Uani d . . . 1.0 . .
H H48 0.573 0.8678 0.4349 0.027 Uiso calc U . R 1.0 . .
C C49 0.5377(2) 0.7536(4) 0.4786(2) 0.0188(8) Uani d . . . 1.0 . .
C C50 0.5070(3) 0.6749(4) 0.4184(2) 0.0253(10) Uani d . . . 1.0 . .
H H50A 0.528 0.6011 0.4324 0.038 Uiso calc U . R 1.0 . .
H H50B 0.5168 0.7034 0.3827 0.038 Uiso calc U . R 1.0 . .
H H50C 0.4563 0.6696 0.4012 0.038 Uiso calc U . R 1.0 . .
C C52 0.3533(4) 0.0594(6) 0.2824(4) 0.0519(17) Uani d . . . 1.0 . .
H H52A 0.3754 0.1197 0.269 0.062 Uiso calc U . R 1.0 . .
H H52B 0.3208 0.0193 0.2409 0.062 Uiso calc U . R 1.0 . .
C C53 0.6495(3) 0.0611(5) 0.3558(3) 0.0389(13) Uani d . . . 1.0 . .
H H53A 0.6285 0.12 0.3714 0.047 Uiso calc U . R 1.0 . .
H H53B 0.6825 0.0182 0.3957 0.047 Uiso calc U . R 1.0 . .
Cl Cl1 0.30666(9) 0.11703(14) 0.31936(8) 0.0507(4) Uani d . . . 1.0 . .
Cl Cl2 0.41904(11) -0.03404(18) 0.33706(11) 0.0662(5) Uani d . . . 1.0 . .
Cl Cl3 0.58286(10) -0.02819(17) 0.29906(11) 0.0633(5) Uani d . . . 1.0 . .
Cl Cl4 0.69495(8) 0.12239(13) 0.31677(8) 0.0445(3) Uani d . . . 1.0 . .
N N1 0.59395(19) 0.4968(3) 0.5986(2) 0.0216(8) Uani d . . . 1.0 . .
N N2 0.51418(19) 0.3580(3) 0.59325(19) 0.0215(8) Uani d . . . 1.0 . .
N N3 0.41372(18) 0.4983(3) 0.53087(19) 0.0196(7) Uani d . . . 1.0 . .
N N4 0.49690(19) 0.6310(3) 0.53948(19) 0.0199(7) Uani d . . . 1.0 . .

loop_
_atom_site_aniso_label
_atom_site_aniso_U_11
_atom_site_aniso_U_22
_atom_site_aniso_U_33
_atom_site_aniso_U_12
_atom_site_aniso_U_13
_atom_site_aniso_U_23
C51 0.032(4) 0.050(4) 0.033(4) -0.011(3) 0.015(3) -0.012(3)
F1 0.058(5) 0.100(8) 0.054(4) -0.019(6) 0.029(4) -0.040(5)
F2 0.033(3) 0.059(4) 0.065(4) -0.025(3) 0.015(3) -0.019(3)
F3 0.044(5) 0.062(6) 0.038(6) 0.008(4) 0.012(4) 0.011(4)
O1 0.028(5) 0.034(5) 0.031(4) 0.005(3) 0.018(4) 0.000(3)
O2 0.028(4) 0.061(5) 0.045(5) -0.011(4) 0.022(4) -0.006(4)
O3 0.063(5) 0.049(5) 0.079(8) 0.028(4) 0.042(5) 0.010(4)
S1 0.0195(10) 0.0309(11) 0.0378(12) 0.0016(9) 0.0157(9) -0.0067(9)
C51A 0.035(6) 0.028(5) 0.037(6) -0.001(5) 0.023(4) -0.003(4)
F1A 0.040(8) 0.036(7) 0.051(9) -0.011(6) 0.023(6) -0.003(6)
F2A 0.048(9) 0.034(7) 0.035(6) -0.003(6) 0.029(6) -0.002(5)
F3A 0.038(7) 0.027(7) 0.035(10) 0.009(6) 0.017(7) 0.000(6)
O1A 0.034(14) 0.029(10) 0.033(7) -0.003(9) 0.017(7) 0.007(6)
O2A 0.038(7) 0.031(6) 0.050(8) -0.014(5) 0.018(6) -0.002(6)
O3A 0.042(8) 0.031(8) 0.068(13) 0.010(6) 0.038(8) 0.013(8)
S1A 0.035(3) 0.020(2) 0.039(3) -0.003(2) 0.020(2) 0.0007(19)
C51B 0.027(7) 0.030(7) 0.036(7) -0.001(5) 0.021(5) 0.005(6)
F1B 0.025(9) 0.040(11) 0.041(8) 0.006(8) 0.021(8) 0.012(7)
F2B 0.008(10) 0.026(9) 0.030(13) -0.001(7) 0.009(9) 0.008(7)
F3B 0.034(9) 0.045(10) 0.068(13) 0.009(8) 0.024(9) 0.004(8)
O1B 0.051(12) 0.037(9) 0.067(14) -0.021(8) 0.031(11) 0.001(8)
O2B 0.025(11) 0.035(9) 0.047(14) -0.010(8) 0.019(10) 0.007(9)
O3B 0.020(10) 0.033(12) 0.029(9) -0.002(8) 0.005(8) 0.006(8)
S1B 0.026(5) 0.037(5) 0.039(5) -0.009(4) 0.011(4) 0.007(4)
B1 0.016(2) 0.020(2) 0.016(2) -0.0034(18) 0.0066(18) 0.0001(17)
B2 0.014(2) 0.021(2) 0.017(2) -0.0018(17) 0.0062(18) 0.0013(17)
C1 0.015(2) 0.0168(19) 0.0197(19) -0.0020(15) 0.0053(16) -0.0023(15)
C2 0.020(2) 0.022(2) 0.027(2) 0.0030(18) 0.0112(19) 0.0036(18)
C3 0.026(3) 0.027(2) 0.035(3) 0.0046(19) 0.017(2) -0.001(2)
C4 0.029(3) 0.025(2) 0.031(3) 0.008(2) 0.014(2) 0.0009(19)
C5 0.037(3) 0.022(2) 0.023(2) 0.007(2) 0.011(2) 0.0062(18)
C6 0.026(2) 0.022(2) 0.020(2) -0.0017(18) 0.0112(18) 0.0007(17)
C7 0.0129(19) 0.0138(17) 0.024(2) -0.0004(14) 0.0064(16) 0.0002(15)
C8 0.024(2) 0.0189(19) 0.035(2) -0.0007(17) 0.021(2) -0.0008(17)
C9 0.046(3) 0.032(2) 0.047(3) -0.011(2) 0.037(3) -0.009(2)
C10 0.033(3) 0.021(2) 0.024(2) -0.0031(18) 0.017(2) -0.0024(17)
C11 0.019(2) 0.018(2) 0.024(2) -0.0019(16) 0.0089(17) -0.0008(16)
C12 0.030(3) 0.033(3) 0.026(2) -0.013(2) 0.010(2) -0.004(2)
C13 0.016(2) 0.021(2) 0.023(2) -0.0021(16) 0.0083(18) 0.0020(17)
C14 0.016(2) 0.0152(18) 0.021(2) 0.0015(15) 0.0069(17) 0.0038(15)
C15 0.022(2) 0.028(2) 0.020(2) -0.0080(18) 0.0047(18) 0.0010(17)
C16 0.015(2) 0.0179(19) 0.024(2) -0.0041(16) 0.0070(17) 0.0046(16)
C17 0.014(2) 0.021(2) 0.024(2) -0.0019(16) 0.0055(18) 0.0050(17)
C18 0.028(3) 0.031(3) 0.023(2) -0.005(2) 0.008(2) 0.0010(19)
C19 0.021(2) 0.022(2) 0.031(2) 0.0015(17) 0.013(2) 0.0063(18)
C20 0.020(2) 0.019(2) 0.036(3) -0.0021(17) 0.013(2) 0.0038(18)
C21 0.034(3) 0.018(2) 0.061(3) -0.006(2) 0.027(3) 0.004(2)
C22 0.023(2) 0.020(2) 0.035(3) -0.0003(18) 0.010(2) -0.0006(19)
C23 0.017(2) 0.022(2) 0.025(2) -0.0020(16) 0.0074(18) -0.0013(17)
C24 0.036(3) 0.033(3) 0.030(3) -0.001(2) 0.016(2) 0.001(2)
C25 0.0169(18) 0.0198(16) 0.0221(18) -0.0006(14) 0.0079(15) 0.0001(14)
C26 0.0208(19) 0.0178(16) 0.0186(17) -0.0018(14) 0.0093(15) -0.0019(13)
C27 0.0118(19) 0.0131(17) 0.028(2) -0.0008(14) 0.0091(17) 0.0001(15)
C28 0.015(2) 0.0179(19) 0.020(2) 0.0006(16) 0.0071(17) 0.0036(15)
C29 0.025(2) 0.031(2) 0.021(2) -0.0048(19) 0.0099(19) 0.0035(18)
C30 0.016(2) 0.021(2) 0.022(2) -0.0030(16) 0.0087(17) 0.0043(16)
C31 0.018(2) 0.022(2) 0.025(2) -0.0043(17) 0.0078(18) 0.0009(18)
C32 0.035(3) 0.034(3) 0.031(3) -0.017(2) 0.013(2) -0.004(2)
C33 0.024(2) 0.024(2) 0.027(2) -0.0016(18) 0.0147(19) -0.0037(18)
C34 0.026(2) 0.0171(19) 0.032(2) -0.0005(17) 0.020(2) -0.0008(17)
C35 0.033(3) 0.044(3) 0.036(3) -0.012(2) 0.026(2) -0.006(2)
C36 0.018(2) 0.0164(19) 0.021(2) 0.0002(16) 0.0096(17) 0.0003(15)
C37 0.025(2) 0.019(2) 0.030(2) -0.0008(18) 0.015(2) -0.0016(18)
C38 0.022(2) 0.030(3) 0.038(3) 0.005(2) 0.017(2) 0.002(2)
C39 0.028(3) 0.028(2) 0.033(3) 0.010(2) 0.011(2) -0.003(2)
C40 0.027(2) 0.020(2) 0.031(2) 0.0012(19) 0.012(2) 0.0020(19)
C41 0.019(2) 0.019(2) 0.029(2) 0.0005(16) 0.0112(18) 0.0009(17)
C42 0.014(2) 0.0168(18) 0.021(2) -0.0024(15) 0.0044(16) 0.0018(15)
C43 0.018(2) 0.023(2) 0.023(2) 0.0014(17) 0.0091(17) 0.0027(16)
C44 0.033(3) 0.041(3) 0.025(2) 0.002(2) 0.014(2) -0.002(2)
C45 0.024(2) 0.022(2) 0.027(2) -0.0046(18) 0.0095(19) -0.0071(18)
C46 0.017(2) 0.018(2) 0.033(2) -0.0049(17) 0.0089(19) -0.0014(17)
C47 0.035(3) 0.024(2) 0.046(3) -0.009(2) 0.019(2) 0.000(2)
C48 0.021(2) 0.022(2) 0.026(2) -0.0023(17) 0.0125(19) 0.0026(17)
C49 0.017(2) 0.0163(19) 0.021(2) 0.0003(16) 0.0074(17) -0.0001(16)
C50 0.024(2) 0.025(2) 0.023(2) -0.0049(18) 0.0081(19) -0.0051(18)
C52 0.067(5) 0.036(3) 0.058(4) -0.006(3) 0.033(4) 0.005(3)
C53 0.049(4) 0.033(3) 0.045(3) 0.005(2) 0.030(3) 0.001(2)
Cl1 0.0586(10) 0.0448(8) 0.0487(9) 0.0110(7) 0.0250(8) 0.0030(7)
Cl2 0.0604(11) 0.0585(11) 0.0810(13) 0.0139(9) 0.0341(10) -0.0017(10)
Cl3 0.0517(11) 0.0545(10) 0.0807(13) -0.0158(8) 0.0286(10) -0.0034(9)
Cl4 0.0498(9) 0.0406(7) 0.0469(8) -0.0070(6) 0.0260(7) -0.0010(6)
N1 0.0112(17) 0.0201(17) 0.030(2) -0.0010(13) 0.0063(15) 0.0066(15)
N2 0.0174(18) 0.0200(17) 0.0193(17) -0.0040(14) 0.0019(14) 0.0078(14)
N3 0.0115(17) 0.0164(16) 0.0280(19) 0.0003(13) 0.0067(15) 0.0063(14)
N4 0.0134(17) 0.0186(16) 0.0239(18) -0.0034(13) 0.0054(14) 0.0046(14)

_geom_special_details            
;

All esds (except the esd in the dihedral angle between two l.s. planes)
are estimated using the full covariance matrix.  The cell esds are taken
into account individually in the estimation of esds in distances, angles
and torsion angles; correlations between esds in cell parameters are only
used when they are defined by crystal symmetry.  An approximate (isotropic)
treatment of cell esds is used for estimating esds involving l.s. planes.
;

loop_
_geom_bond_atom_site_label_1
_geom_bond_atom_site_label_2
_geom_bond_site_symmetry_2
_geom_bond_distance
_geom_bond_publ_flag
C51 F1 . 1.306(12) ?
C51 F2 . 1.336(11) ?
C51 F3 . 1.354(13) ?
C51 S1 . 1.818(10) ?
O1 S1 . 1.457(11) ?
O2 S1 . 1.415(8) ?
O3 S1 . 1.439(10) ?
C51A F1A . 1.324(19) ?
C51A F2A . 1.347(19) ?
C51A F3A . 1.36(2) ?
C51A S1A . 1.846(15) ?
O1A S1A . 1.42(2) ?
O2A S1A . 1.432(14) ?
O3A S1A . 1.441(18) ?
C51B F1B . 1.34(2) ?
C51B F2B . 1.35(2) ?
C51B F3B . 1.36(2) ?
C51B S1B . 1.85(2) ?
O1B S1B . 1.42(2) ?
O2B S1B . 1.43(2) ?
O3B S1B . 1.44(2) ?
B1 N2 . 1.422(6) ?
B1 N1 . 1.514(6) ?
B1 C1 . 1.546(7) ?
B2 N3 . 1.430(6) ?
B2 N4 . 1.489(6) ?
B2 C36 . 1.542(7) ?
C1 C2 . 1.403(7) ?
C1 C6 . 1.411(6) ?
C2 C3 . 1.383(7) ?
C3 C4 . 1.380(7) ?
C4 C5 . 1.391(8) ?
C5 C6 . 1.380(7) ?
C7 C8 . 1.392(7) ?
C7 C14 . 1.393(6) ?
C7 N1 . 1.444(6) ?
C8 C10 . 1.386(7) ?
C8 C9 . 1.516(7) ?
C10 C11 . 1.391(7) ?
C11 C13 . 1.384(6) ?
C11 C12 . 1.517(7) ?
C13 C14 . 1.400(6) ?
C14 C15 . 1.507(6) ?
C16 C23 . 1.398(7) ?
C16 C17 . 1.410(6) ?
C16 N2 . 1.442(6) ?
C17 C19 . 1.397(6) ?
C17 C18 . 1.493(7) ?
C19 C20 . 1.383(7) ?
C20 C22 . 1.399(7) ?
C20 C21 . 1.522(7) ?
C22 C23 . 1.386(7) ?
C23 C24 . 1.504(7) ?
C25 N2 . 1.469(5) ?
C25 N3 . 1.484(5) ?
C25 C26 . 1.490(5) ?
C26 N1 . 1.330(5) ?
C26 N4 . 1.365(5) ?
C27 C34 . 1.387(6) ?
C27 C28 . 1.410(6) ?
C27 N3 . 1.463(6) ?
C28 C30 . 1.390(6) ?
C28 C29 . 1.507(6) ?
C30 C31 . 1.391(7) ?
C31 C33 . 1.409(7) ?
C31 C32 . 1.500(7) ?
C33 C34 . 1.387(7) ?
C34 C35 . 1.522(7) ?
C36 C41 . 1.398(6) ?
C36 C37 . 1.413(6) ?
C37 C38 . 1.391(7) ?
C38 C39 . 1.379(7) ?
C39 C40 . 1.389(8) ?
C40 C41 . 1.399(7) ?
C42 C43 . 1.392(6) ?
C42 C49 . 1.396(6) ?
C42 N4 . 1.461(6) ?
C43 C45 . 1.406(7) ?
C43 C44 . 1.503(7) ?
C45 C46 . 1.368(7) ?
C46 C48 . 1.407(7) ?
C46 C47 . 1.506(7) ?
C48 C49 . 1.391(6) ?
C49 C50 . 1.523(6) ?
C52 Cl1 . 1.723(8) ?
C52 Cl2 . 1.778(8) ?
C53 Cl4 . 1.756(6) ?
C53 Cl3 . 1.770(7) ?

loop_
_geom_angle_atom_site_label_1
_geom_angle_atom_site_label_2
_geom_angle_atom_site_label_3
_geom_angle_site_symmetry_1
_geom_angle_site_symmetry_3
_geom_angle
_geom_angle_publ_flag
F1 C51 F2 . . 106.9(9) ?
F1 C51 F3 . . 109.8(11) ?
F2 C51 F3 . . 105.9(9) ?
F1 C51 S1 . . 111.0(8) ?
F2 C51 S1 . . 111.8(8) ?
F3 C51 S1 . . 111.2(7) ?
O2 S1 O3 . . 117.6(7) ?
O2 S1 O1 . . 114.8(9) ?
O3 S1 O1 . . 112.5(8) ?
O2 S1 C51 . . 102.3(5) ?
O3 S1 C51 . . 103.9(7) ?
O1 S1 C51 . . 103.4(7) ?
F1A C51A F2A . . 108.0(16) ?
F1A C51A F3A . . 104.6(15) ?
F2A C51A F3A . . 109.0(18) ?
F1A C51A S1A . . 112.3(14) ?
F2A C51A S1A . . 112.7(11) ?
F3A C51A S1A . . 109.9(15) ?
O1A S1A O2A . . 118.(2) ?
O1A S1A O3A . . 117.(2) ?
O2A S1A O3A . . 114.6(16) ?
O1A S1A C51A . . 103.9(18) ?
O2A S1A C51A . . 100.9(9) ?
O3A S1A C51A . . 97.7(12) ?
F1B C51B F2B . . 106.(2) ?
F1B C51B F3B . . 106.(2) ?
F2B C51B F3B . . 107.(2) ?
F1B C51B S1B . . 115.1(17) ?
F2B C51B S1B . . 109.6(18) ?
F3B C51B S1B . . 112.1(19) ?
O1B S1B O2B . . 116.(2) ?
O1B S1B O3B . . 117.(2) ?
O2B S1B O3B . . 114.(2) ?
O1B S1B C51B . . 104.4(16) ?
O2B S1B C51B . . 100.6(18) ?
O3B S1B C51B . . 103.1(13) ?
N2 B1 N1 . . 107.3(4) ?
N2 B1 C1 . . 129.2(4) ?
N1 B1 C1 . . 123.3(4) ?
N3 B2 N4 . . 107.0(4) ?
N3 B2 C36 . . 126.7(4) ?
N4 B2 C36 . . 126.3(4) ?
C2 C1 C6 . . 117.1(4) ?
C2 C1 B1 . . 119.8(4) ?
C6 C1 B1 . . 122.8(4) ?
C3 C2 C1 . . 121.8(5) ?
C4 C3 C2 . . 119.9(5) ?
C3 C4 C5 . . 119.8(5) ?
C6 C5 C4 . . 120.5(5) ?
C5 C6 C1 . . 120.9(5) ?
C8 C7 C14 . . 121.6(4) ?
C8 C7 N1 . . 118.1(4) ?
C14 C7 N1 . . 120.3(4) ?
C10 C8 C7 . . 118.7(4) ?
C10 C8 C9 . . 119.5(4) ?
C7 C8 C9 . . 121.8(4) ?
C8 C10 C11 . . 121.6(4) ?
C13 C11 C10 . . 118.3(4) ?
C13 C11 C12 . . 122.1(4) ?
C10 C11 C12 . . 119.6(4) ?
C11 C13 C14 . . 122.0(4) ?
C7 C14 C13 . . 117.7(4) ?
C7 C14 C15 . . 122.4(4) ?
C13 C14 C15 . . 119.9(4) ?
C23 C16 C17 . . 121.7(4) ?
C23 C16 N2 . . 121.2(4) ?
C17 C16 N2 . . 117.1(4) ?
C19 C17 C16 . . 117.8(4) ?
C19 C17 C18 . . 120.1(4) ?
C16 C17 C18 . . 122.2(4) ?
C20 C19 C17 . . 122.0(4) ?
C19 C20 C22 . . 118.4(4) ?
C19 C20 C21 . . 120.7(5) ?
C22 C20 C21 . . 120.8(5) ?
C23 C22 C20 . . 122.2(5) ?
C22 C23 C16 . . 117.9(4) ?
C22 C23 C24 . . 119.7(5) ?
C16 C23 C24 . . 122.4(4) ?
N2 C25 N3 . . 122.3(3) ?
N2 C25 C26 . . 101.9(3) ?
N3 C25 C26 . . 102.3(3) ?
N1 C26 N4 . . 134.3(4) ?
N1 C26 C25 . . 112.8(3) ?
N4 C26 C25 . . 111.0(3) ?
C34 C27 C28 . . 121.5(4) ?
C34 C27 N3 . . 119.0(4) ?
C28 C27 N3 . . 119.5(4) ?
C30 C28 C27 . . 117.9(4) ?
C30 C28 C29 . . 119.5(4) ?
C27 C28 C29 . . 122.6(4) ?
C28 C30 C31 . . 122.1(4) ?
C30 C31 C33 . . 117.9(4) ?
C30 C31 C32 . . 122.8(4) ?
C33 C31 C32 . . 119.2(4) ?
C34 C33 C31 . . 121.4(4) ?
C27 C34 C33 . . 118.7(4) ?
C27 C34 C35 . . 123.8(4) ?
C33 C34 C35 . . 117.4(4) ?
C41 C36 C37 . . 117.6(4) ?
C41 C36 B2 . . 123.5(4) ?
C37 C36 B2 . . 118.9(4) ?
C38 C37 C36 . . 120.9(5) ?
C39 C38 C37 . . 120.4(5) ?
C38 C39 C40 . . 120.1(5) ?
C39 C40 C41 . . 119.7(5) ?
C36 C41 C40 . . 121.4(4) ?
C43 C42 C49 . . 122.2(4) ?
C43 C42 N4 . . 120.5(4) ?
C49 C42 N4 . . 117.1(4) ?
C42 C43 C45 . . 117.2(4) ?
C42 C43 C44 . . 122.6(4) ?
C45 C43 C44 . . 120.1(5) ?
C46 C45 C43 . . 122.6(4) ?
C45 C46 C48 . . 118.3(4) ?
C45 C46 C47 . . 122.4(5) ?
C48 C46 C47 . . 119.3(4) ?
C49 C48 C46 . . 121.5(4) ?
C48 C49 C42 . . 118.0(4) ?
C48 C49 C50 . . 119.8(4) ?
C42 C49 C50 . . 122.0(4) ?
Cl1 C52 Cl2 . . 112.6(4) ?
Cl4 C53 Cl3 . . 110.9(3) ?
C26 N1 C7 . . 127.5(4) ?
C26 N1 B1 . . 105.1(3) ?
C7 N1 B1 . . 124.9(4) ?
B1 N2 C16 . . 128.7(4) ?
B1 N2 C25 . . 105.9(3) ?
C16 N2 C25 . . 121.4(3) ?
B2 N3 C27 . . 125.1(4) ?
B2 N3 C25 . . 108.0(3) ?
C27 N3 C25 . . 112.7(3) ?
C26 N4 C42 . . 124.6(4) ?
C26 N4 B2 . . 107.4(3) ?
C42 N4 B2 . . 127.9(4) ?

_shelx_res_file                  
;


    rei426.res created by SHELXL-2014/7


TITL rei426 in Cc
CELL 0.71073  21.65230  12.03100  22.39720  90.0000 117.8819  90.0000
ZERR    4.00   0.00070   0.00040   0.00070   0.0000   0.0013   0.0000
LATT -7
SYMM X, -Y, 1/2+Z
SFAC C  H  B  N  O  F  S  Cl
UNIT 212  236  8  16  12  12  4  16
L.S. 10
BOND
acta
FMAP 2
PLAN 5
omit 2   0  -2
omit -2   0   0
omit 2   0   0
omit 1   1   0
omit -1   1   0
omit 0   0   2
omit 0   2   0
omit -1   1   1
omit 1   1  -1
TWIN
SIZE 0.39 0.40 0.42
rigu C51 > S1b
SIMU 0.02 C51 > S1b
sump 1 0.0001 1 2 1 3 1 4
TEMP -120
WGHT    0.087900    5.707700
BASF   0.42524
FVAR       0.08302   0.61705   0.24348   0.13946
PART 1  21.00
C51   1    0.471556    0.372183    0.300016    21.00000    0.03235    0.05040 =
         0.03258   -0.01215    0.01468   -0.01054
F1    6    0.484303    0.344109    0.250497    21.00000    0.05817    0.09962 =
         0.05368   -0.03954    0.02888   -0.01903
F2    6    0.425268    0.299073    0.300347    21.00000    0.03277    0.05948 =
         0.06520   -0.01857    0.01489   -0.02550
F3    6    0.439227    0.472213    0.286919    21.00000    0.04389    0.06191 =
         0.03771    0.01114    0.01151    0.00804
O1    5    0.527216    0.402572    0.428789    21.00000    0.02811    0.03391 =
         0.03072   -0.00022    0.01788    0.00462
O2    5    0.591191    0.457028    0.369261    21.00000    0.02785    0.06102 =
         0.04454   -0.00582    0.02234   -0.01110
O3    5    0.576441    0.260972    0.387723    21.00000    0.06268    0.04920 =
         0.07915    0.00964    0.04214    0.02806
S1    7    0.551424    0.373602    0.380048    21.00000    0.01951    0.03092 =
         0.03779   -0.00673    0.01571    0.00160
SAME C51  F1   F2   F3   O1   O2   O3   S1
PART 2  31.00
C51A  1    0.503629    0.434142    0.310425    31.00000    0.03455    0.02808 =
         0.03701   -0.00253    0.02305   -0.00122
F1A   6    0.556103    0.505076    0.328274    31.00000    0.04041    0.03638 =
         0.05122   -0.00254    0.02294   -0.01060
F2A   6    0.489369    0.391508    0.249718    31.00000    0.04807    0.03373 =
         0.03512   -0.00189    0.02863   -0.00310
F3A   6    0.448694    0.497848    0.303622    31.00000    0.03847    0.02717 =
         0.03510   -0.00023    0.01724    0.00867
O1A   5    0.538111    0.386948    0.434695    31.00000    0.03437    0.02937 =
         0.03277    0.00671    0.01707   -0.00309
O2A   5    0.457724    0.264524    0.344783    31.00000    0.03762    0.03054 =
         0.04956   -0.00158    0.01779   -0.01419
O3A   5    0.579256    0.272839    0.370611    31.00000    0.04240    0.03133 =
         0.06753    0.01285    0.03811    0.00996
S1A   7    0.521812    0.325896    0.374973    31.00000    0.03463    0.01975 =
         0.03852    0.00070    0.02036   -0.00285
SAME C51  F1   F2   F3   O1   O2   O3   S1
PART 3 41
C51B  1    0.541346    0.385618    0.344593    41.00000    0.02670    0.02950 =
         0.03568    0.00488    0.02071   -0.00136
F1B   6    0.533350    0.379875    0.400122    41.00000    0.02485    0.04010 =
         0.04051    0.01153    0.02110    0.00621
F2B   6    0.573601    0.483138    0.348151    41.00000    0.00776    0.02643 =
         0.03013    0.00832    0.00858   -0.00056
F3B   6    0.586950    0.303853    0.350122    41.00000    0.03372    0.04498 =
         0.06822    0.00421    0.02411    0.00904
O1B   5    0.432003    0.271514    0.265194    41.00000    0.05100    0.03714 =
         0.06719    0.00105    0.03143   -0.02058
O2B   5    0.422224    0.469760    0.271496    41.00000    0.02451    0.03524 =
         0.04746    0.00689    0.01853   -0.01029
O3B   5    0.482941    0.394928    0.214025    41.00000    0.01982    0.03276 =
         0.02901    0.00627    0.00521   -0.00171
S1B   7    0.459610    0.377728    0.264120    41.00000    0.02589    0.03702 =
         0.03854    0.00729    0.01057   -0.00901
part 0

B1    3    0.586556    0.377968    0.616520    11.00000    0.01633    0.02007 =
         0.01568    0.00009    0.00662   -0.00339
B2    3    0.421804    0.613322    0.519992    11.00000    0.01433    0.02129 =
         0.01683    0.00133    0.00621   -0.00182
C1    1    0.648521    0.295851    0.648318    11.00000    0.01496    0.01676 =
         0.01970   -0.00235    0.00527   -0.00202
C2    1    0.705676    0.308220    0.635482    11.00000    0.02019    0.02249 =
         0.02690    0.00359    0.01119    0.00303
AFIX  43
H2    2    0.707483    0.371027    0.610638    11.00000   -1.20000
AFIX   0
C3    1    0.759468    0.231477    0.658007    11.00000    0.02620    0.02724 =
         0.03478   -0.00083    0.01736    0.00461
AFIX  43
H3    2    0.797374    0.241606    0.648306    11.00000   -1.20000
AFIX   0
C4    1    0.757945    0.140176    0.694600    11.00000    0.02851    0.02466 =
         0.03110    0.00094    0.01357    0.00759
AFIX  43
H4    2    0.795036    0.087721    0.710573    11.00000   -1.20000
AFIX   0
C5    1    0.701924    0.125204    0.708019    11.00000    0.03714    0.02230 =
         0.02334    0.00620    0.01124    0.00716
AFIX  43
H5    2    0.700877    0.062296    0.733167    11.00000   -1.20000
AFIX   0
C6    1    0.647860    0.201042    0.685076    11.00000    0.02578    0.02214 =
         0.02032    0.00075    0.01121   -0.00171
AFIX  43
H6    2    0.609674    0.189244    0.694160    11.00000   -1.20000
AFIX   0
C7    1    0.654725    0.565745    0.635490    11.00000    0.01294    0.01379 =
         0.02387    0.00015    0.00639   -0.00040
C8    1    0.672891    0.592304    0.702154    11.00000    0.02410    0.01889 =
         0.03494   -0.00077    0.02084   -0.00069
C9    1    0.633902    0.544615    0.737571    11.00000    0.04592    0.03223 =
         0.04685   -0.00891    0.03666   -0.01118
AFIX 137
H9A   2    0.648359    0.467366    0.750435    11.00000   -1.50000
H9B   2    0.583534    0.547190    0.707043    11.00000   -1.50000
H9C   2    0.644605    0.588457    0.778135    11.00000   -1.50000
AFIX   0
C10   1    0.729730    0.661363    0.737454    11.00000    0.03278    0.02086 =
         0.02448   -0.00236    0.01687   -0.00306
AFIX  43
H10   2    0.742515    0.679869    0.782995    11.00000   -1.20000
AFIX   0
C11   1    0.768521    0.704240    0.707771    11.00000    0.01923    0.01788 =
         0.02401   -0.00079    0.00890   -0.00188
C12   1    0.827195    0.785710    0.746820    11.00000    0.03004    0.03341 =
         0.02618   -0.00380    0.00982   -0.01255
AFIX 137
H12A  2    0.869518    0.761782    0.744946    11.00000   -1.50000
H12B  2    0.836340    0.788137    0.793986    11.00000   -1.50000
H12C  2    0.813639    0.859854    0.726758    11.00000   -1.50000
AFIX   0
C13   1    0.751501    0.671150    0.642688    11.00000    0.01603    0.02088 =
         0.02285    0.00196    0.00834   -0.00215
AFIX  43
H13   2    0.779554    0.696005    0.623026    11.00000   -1.20000
AFIX   0
C14   1    0.694250    0.602222    0.604963    11.00000    0.01563    0.01522 =
         0.02118    0.00379    0.00686    0.00149
C15   1    0.678302    0.568054    0.534472    11.00000    0.02171    0.02815 =
         0.01976    0.00097    0.00469   -0.00800
AFIX 137
H15A  2    0.651969    0.498196    0.522788    11.00000   -1.50000
H15B  2    0.722113    0.557680    0.532325    11.00000   -1.50000
H15C  2    0.650454    0.626066    0.502461    11.00000   -1.50000
AFIX   0
C16   1    0.480434    0.258356    0.599132    11.00000    0.01476    0.01788 =
         0.02435    0.00464    0.00703   -0.00406
C17   1    0.474634    0.244958    0.658850    11.00000    0.01450    0.02066 =
         0.02421    0.00495    0.00554   -0.00192
C18   1    0.502715    0.328739    0.714487    11.00000    0.02799    0.03109 =
         0.02251    0.00103    0.00824   -0.00454
AFIX 137
H18A  2    0.484536    0.313245    0.746317    11.00000   -1.50000
H18B  2    0.488189    0.403347    0.695498    11.00000   -1.50000
H18C  2    0.553850    0.324608    0.738158    11.00000   -1.50000
AFIX   0
C19   1    0.442327    0.148601    0.665399    11.00000    0.02102    0.02165 =
         0.03065    0.00625    0.01302    0.00148
AFIX  43
H19   2    0.437389    0.138486    0.705021    11.00000   -1.20000
AFIX   0
C20   1    0.417316    0.067488    0.615930    11.00000    0.01999    0.01899 =
         0.03559    0.00382    0.01271   -0.00213
C21   1    0.382746   -0.036913    0.624755    11.00000    0.03371    0.01788 =
         0.06093    0.00448    0.02670   -0.00637
AFIX 137
H21A  2    0.373014   -0.088353    0.587463    11.00000   -1.50000
H21B  2    0.338883   -0.016930    0.624786    11.00000   -1.50000
H21C  2    0.414076   -0.072696    0.667700    11.00000   -1.50000
AFIX   0
C22   1    0.426269    0.082275    0.558516    11.00000    0.02293    0.02026 =
         0.03547   -0.00060    0.01042   -0.00028
AFIX  43
H22   2    0.410456    0.025877    0.524933    11.00000   -1.20000
AFIX   0
C23   1    0.457453    0.176500    0.548999    11.00000    0.01703    0.02172 =
         0.02499   -0.00126    0.00736   -0.00197
C24   1    0.465725    0.187419    0.486227    11.00000    0.03600    0.03254 =
         0.03037    0.00074    0.01629   -0.00106
AFIX 137
H24A  2    0.422840    0.218430    0.449690    11.00000   -1.50000
H24B  2    0.474658    0.114035    0.472877    11.00000   -1.50000
H24C  2    0.505069    0.236909    0.495209    11.00000   -1.50000
AFIX   0
C25   1    0.477029    0.438497    0.538715    11.00000    0.01693    0.01978 =
         0.02208    0.00008    0.00792   -0.00059
AFIX  13
H25   2    0.468217    0.405400    0.494473    11.00000   -1.20000
AFIX   0
C26   1    0.529170    0.529931    0.557198    11.00000    0.02081    0.01782 =
         0.01863   -0.00188    0.00926   -0.00182
C27   1    0.349688    0.433677    0.493491    11.00000    0.01177    0.01312 =
         0.02796    0.00012    0.00912   -0.00081
C28   1    0.312786    0.394913    0.527136    11.00000    0.01542    0.01785 =
         0.02027    0.00364    0.00708    0.00064
C29   1    0.333410    0.424494    0.599410    11.00000    0.02494    0.03132 =
         0.02145    0.00350    0.00990   -0.00480
AFIX 137
H29A  2    0.291711    0.445756    0.603238    11.00000   -1.50000
H29B  2    0.366369    0.486818    0.613562    11.00000   -1.50000
H29C  2    0.355565    0.360148    0.628437    11.00000   -1.50000
AFIX   0
C30   1    0.255302    0.326673    0.491471    11.00000    0.01568    0.02056 =
         0.02233    0.00429    0.00872   -0.00305
AFIX  43
H30   2    0.229175    0.301267    0.513041    11.00000   -1.20000
AFIX   0
C31   1    0.234798    0.294376    0.425191    11.00000    0.01809    0.02228 =
         0.02456    0.00088    0.00784   -0.00425
C32   1    0.175614    0.215330    0.387343    11.00000    0.03530    0.03355 =
         0.03098   -0.00425    0.01282   -0.01678
AFIX 137
H32A  2    0.194240    0.140500    0.389019    11.00000   -1.50000
H32B  2    0.149376    0.239382    0.340198    11.00000   -1.50000
H32C  2    0.144551    0.214454    0.408082    11.00000   -1.50000
AFIX   0
C33   1    0.270613    0.340512    0.392302    11.00000    0.02381    0.02388 =
         0.02707   -0.00371    0.01473   -0.00162
AFIX  43
H33   2    0.255881    0.322513    0.346308    11.00000   -1.20000
AFIX   0
C34   1    0.326893    0.411612    0.425627    11.00000    0.02580    0.01712 =
         0.03223   -0.00084    0.02020   -0.00052
C35   1    0.358752    0.463708    0.384399    11.00000    0.03269    0.04356 =
         0.03648   -0.00584    0.02583   -0.01192
AFIX 137
H35A  2    0.331231    0.442413    0.336877    11.00000   -1.50000
H35B  2    0.406896    0.437436    0.401380    11.00000   -1.50000
H35C  2    0.358639    0.544814    0.388399    11.00000   -1.50000
AFIX   0
C36   1    0.363920    0.702500    0.493084    11.00000    0.01849    0.01644 =
         0.02131    0.00028    0.00956    0.00016
C37   1    0.306311    0.690679    0.505998    11.00000    0.02550    0.01855 =
         0.02998   -0.00160    0.01515   -0.00079
AFIX  43
H37   2    0.304616    0.629388    0.531935    11.00000   -1.20000
AFIX   0
C38   1    0.252041    0.767640    0.481219    11.00000    0.02248    0.02969 =
         0.03768    0.00184    0.01675    0.00479
AFIX  43
H38   2    0.213848    0.758718    0.490618    11.00000   -1.20000
AFIX   0
C39   1    0.253329    0.856746    0.443123    11.00000    0.02752    0.02753 =
         0.03312   -0.00273    0.01107    0.00985
AFIX  43
H39   2    0.215942    0.908686    0.426138    11.00000   -1.20000
AFIX   0
C40   1    0.309223    0.870703    0.429532    11.00000    0.02729    0.01990 =
         0.03123    0.00203    0.01206    0.00122
AFIX  43
H40   2    0.310093    0.931976    0.403181    11.00000   -1.20000
AFIX   0
C41   1    0.364237    0.794088    0.454836    11.00000    0.01913    0.01864 =
         0.02879    0.00091    0.01124    0.00052
AFIX  43
H41   2    0.402585    0.804543    0.445833    11.00000   -1.20000
AFIX   0
C42   1    0.531103    0.734161    0.536804    11.00000    0.01399    0.01675 =
         0.02080    0.00179    0.00442   -0.00244
C43   1    0.551191    0.812298    0.588415    11.00000    0.01818    0.02257 =
         0.02303    0.00275    0.00908    0.00137
C44   1    0.538219    0.796569    0.648203    11.00000    0.03295    0.04055 =
         0.02458   -0.00180    0.01386    0.00238
AFIX 137
H44A  2    0.490317    0.770181    0.632722    11.00000   -1.50000
H44B  2    0.544677    0.867545    0.671871    11.00000   -1.50000
H44C  2    0.571206    0.741727    0.678995    11.00000   -1.50000
AFIX   0
C45   1    0.582610    0.910471    0.581728    11.00000    0.02447    0.02172 =
         0.02713   -0.00707    0.00950   -0.00462
AFIX  43
H45   2    0.597707    0.964214    0.616824    11.00000   -1.20000
AFIX   0
C46   1    0.592311    0.931697    0.526697    11.00000    0.01710    0.01827 =
         0.03290   -0.00137    0.00890   -0.00487
C47   1    0.626413    1.036742    0.520024    11.00000    0.03546    0.02447 =
         0.04588    0.00036    0.01936   -0.00861
AFIX 137
H47A  2    0.631951    1.088823    0.555836    11.00000   -1.50000
H47B  2    0.597095    1.070660    0.475867    11.00000   -1.50000
H47C  2    0.672383    1.019100    0.524025    11.00000   -1.50000
AFIX   0
C48   1    0.568283    0.852883    0.474236    11.00000    0.02079    0.02192 =
         0.02581    0.00257    0.01247   -0.00235
AFIX  43
H48   2    0.573050    0.867796    0.434938    11.00000   -1.20000
AFIX   0
C49   1    0.537701    0.753607    0.478585    11.00000    0.01680    0.01633 =
         0.02144   -0.00005    0.00736    0.00025
C50   1    0.506965    0.674921    0.418371    11.00000    0.02416    0.02519 =
         0.02308   -0.00506    0.00810   -0.00489
AFIX 137
H50A  2    0.528007    0.601147    0.432444    11.00000   -1.50000
H50B  2    0.516789    0.703397    0.382687    11.00000   -1.50000
H50C  2    0.456316    0.669575    0.401228    11.00000   -1.50000
AFIX   0
C52   1    0.353308    0.059436    0.282390    11.00000    0.06660    0.03633 =
         0.05752    0.00508    0.03302   -0.00616
AFIX  23
H52A  2    0.375448    0.119704    0.268996    11.00000   -1.20000
H52B  2    0.320763    0.019291    0.240930    11.00000   -1.20000
AFIX   0
C53   1    0.649468    0.061100    0.355783    11.00000    0.04870    0.03254 =
         0.04547    0.00141    0.03028    0.00546
AFIX  23
H53A  2    0.628473    0.119953    0.371440    11.00000   -1.20000
H53B  2    0.682465    0.018158    0.395734    11.00000   -1.20000
AFIX   0
CL1   8    0.306661    0.117025    0.319356    11.00000    0.05855    0.04482 =
         0.04874    0.00305    0.02502    0.01104
CL2   8    0.419044   -0.034039    0.337060    11.00000    0.06037    0.05847 =
         0.08098   -0.00173    0.03406    0.01394
CL3   8    0.582864   -0.028192    0.299058    11.00000    0.05173    0.05447 =
         0.08071   -0.00341    0.02857   -0.01584
CL4   8    0.694954    0.122388    0.316774    11.00000    0.04985    0.04062 =
         0.04689   -0.00101    0.02595   -0.00705
N1    4    0.593951    0.496835    0.598600    11.00000    0.01117    0.02009 =
         0.02971    0.00661    0.00634   -0.00097
N2    4    0.514179    0.358023    0.593249    11.00000    0.01739    0.01996 =
         0.01926    0.00781    0.00188   -0.00403
N3    4    0.413720    0.498282    0.530870    11.00000    0.01151    0.01643 =
         0.02801    0.00633    0.00675    0.00026
N4    4    0.496901    0.630984    0.539484    11.00000    0.01336    0.01856 =
         0.02389    0.00461    0.00540   -0.00342
HKLF 4

REM  rei426 in Cc
REM R1 =  0.0628 for   10645 Fo > 4sig(Fo)  and  0.0959 for all   14845 data
REM    791 parameters refined using    765 restraints

END

WGHT      0.0877      5.7190

REM Highest difference peak  0.813,  deepest hole -0.631,  1-sigma level  0.074
Q1    1   0.4781  0.4713  0.5820  11.00000  0.05    0.81
Q2    1   0.5340  0.5621  0.5976  11.00000  0.05    0.71
Q3    1   0.2499  0.3259  0.4079  11.00000  0.05    0.45
Q4    1   0.7578  0.6768  0.7295  11.00000  0.05    0.45
Q5    1   0.4386  0.0189  0.3202  11.00000  0.05    0.42
;
_shelx_res_checksum              8300
####################################################################### 
# 
# This file contains crystal structure data downloaded from the 
# Cambridge Structural Database (CSD) hosted by the Cambridge 
# Crystallographic Data Centre (CCDC).
# 
# Full information about CCDC data access policies and citation 
# guidelines are available at http://www.ccdc.cam.ac.uk/access/V1 
# 
# Audit and citation data items may have been added by the CCDC. 
# Please retain this information to preserve the provenance of 
# this file and to allow appropriate attribution of the data. 
# 
#######################################################################

data_rei406s
_database_code_depnum_ccdc_archive 'CCDC 1548463'
_audit_update_record             
;
2017-05-08 deposited with the CCDC.
2017-09-12 downloaded from the CCDC.
;
_chemical_name_systematic        ?
_chemical_name_common            ?
_chemical_formula_moiety         ?
_chemical_formula_sum            'C44 H49 B N4'
_chemical_formula_iupac          ?
_chemical_formula_weight         644.68

_chemical_melting_point          ?

_space_group_crystal_system      monoclinic
_space_group_name_H-M_alt        'C 1 c 1'
_space_group_name_Hall           'C -2yc'
loop_
_space_group_symop_operation_xyz
'x, y, z'
'x, -y, z+1/2'
'x+1/2, y+1/2, z'
'x+1/2, -y+1/2, z+1/2'

_cell_length_a                   21.931(3)
_cell_length_b                   12.2382(17)
_cell_length_c                   14.940(2)
_cell_angle_alpha                90
_cell_angle_beta                 108.564(4)
_cell_angle_gamma                90
_cell_volume                     3801.2(9)
_cell_formula_units_Z            4
_cell_measurement_reflns_used    4182
_cell_measurement_theta_min      2.5875
_cell_measurement_theta_max      29.7811
_cell_measurement_temperature    103.(2)

_exptl_crystal_description       block
_exptl_crystal_colour            orange
_exptl_crystal_size_max          0.400
_exptl_crystal_size_mid          0.390
_exptl_crystal_size_min          0.240
_exptl_crystal_density_diffrn    1.127
_exptl_crystal_density_meas      ?
_exptl_crystal_density_method    'not measured'
_exptl_crystal_F_000             1384

_exptl_absorpt_coefficient_mu    0.065
_exptl_absorpt_correction_type   Multi-Scan
_exptl_absorpt_process_details   
;
SADABS-2014/5 - Bruker AXS area detector scaling and absorption correction
;
_exptl_absorpt_correction_T_min  0.84
_exptl_absorpt_correction_T_max  0.98

_exptl_special_details           
;
;

_diffrn_ambient_temperature      103.(2)

_diffrn_source                   'fine-focus sealed tube'
_diffrn_source_type              'Bruker KappaCCD'

_diffrn_radiation_type           MoK\a
_diffrn_radiation_wavelength     0.71073
_diffrn_radiation_monochromator  graphite

_diffrn_measurement_device_type  'CCD area detector'
_diffrn_measurement_method       'phi and omega scans'

_diffrn_detector_area_resol_mean 8.3333

_diffrn_reflns_number            30037
_diffrn_reflns_av_R_equivalents  0.0571
_diffrn_reflns_av_unetI/netI     0.0936
_diffrn_reflns_theta_min         1.93
_diffrn_reflns_theta_max         31.58
_diffrn_reflns_theta_full        31.58
_diffrn_measured_fraction_theta_max 0.993
_diffrn_measured_fraction_theta_full 0.993
_diffrn_reflns_limit_h_min       -32
_diffrn_reflns_limit_h_max       32
_diffrn_reflns_limit_k_min       -17
_diffrn_reflns_limit_k_max       17
_diffrn_reflns_limit_l_min       -22
_diffrn_reflns_limit_l_max       21

_refine_special_details          
;
;

_reflns_number_total             11929
_reflns_number_gt                8183
_reflns_threshold_expression     'I > 2\s(I)'

_refine_ls_structure_factor_coef Fsqd
_refine_ls_matrix_type           full
_refine_ls_R_factor_all          0.1009
_refine_ls_R_factor_gt           0.0601
_refine_ls_wR_factor_gt          0.1148
_refine_ls_wR_factor_ref         0.1323
_refine_ls_goodness_of_fit_ref   1.009
_refine_ls_restrained_S_all      1.009
_refine_ls_number_reflns         11929
_refine_ls_number_parameters     454
_refine_ls_number_restraints     2
_refine_ls_number_constraints    ?
_refine_ls_hydrogen_treatment    constr
_refine_ls_weighting_scheme      calc
_refine_ls_weighting_details     
'w=1/[\s^2^(Fo^2^)+(0.0549P)^2^] where P=(Fo^2^+2Fc^2^)/3'

_atom_sites_solution_hydrogens   geom
_atom_sites_solution_primary     ?
_atom_sites_solution_secondary   ?

_refine_ls_shift/su_max          0.000
_refine_ls_shift/su_mean         0.000
_refine_diff_density_max         0.277
_refine_diff_density_min         -0.302
_refine_ls_extinction_method     none
_refine_ls_extinction_coef       ?

loop_
_atom_type_symbol
_atom_type_description
_atom_type_scat_dispersion_real
_atom_type_scat_dispersion_imag
_atom_type_scat_source
C C 0.0033 0.0016 'International Tables Vol C Tables 4.2.6.8 and 6.1.1.4'
H H 0.0000 0.0000 'International Tables Vol C Tables 4.2.6.8 and 6.1.1.4'
B B 0.0013 0.0007 'International Tables Vol C Tables 4.2.6.8 and 6.1.1.4'
N N 0.0061 0.0033 'International Tables Vol C Tables 4.2.6.8 and 6.1.1.4'

_computing_data_collection       'APEX3 (Bruker AXS Inc., 2015)'
_computing_cell_refinement       'SAINT V8.35A (Bruker AXS Inc., 2015)'
_computing_data_reduction        'SAINT V8.35A (Bruker AXS Inc., 2015)'
_computing_structure_solution    'XT, VERSION 2014/4'
_computing_structure_refinement  'SHELXL-2014/7 (Sheldrick, 2014)'
_computing_molecular_graphics    'XP (Bruker AXS Inc., 2015)'
_computing_publication_material  'APEX3 (Bruker AXS Inc., 2015)'

loop_
_atom_site_type_symbol
_atom_site_label
_atom_site_fract_x
_atom_site_fract_y
_atom_site_fract_z
_atom_site_U_iso_or_equiv
_atom_site_adp_type
_atom_site_calc_flag
_atom_site_refinement_flags_adp
_atom_site_refinement_flags_occupancy
_atom_site_refinement_flags_posn
_atom_site_occupancy
_atom_site_disorder_assembly
_atom_site_disorder_group
B B1 0.49162(14) 0.6247(3) 0.5946(2) 0.0175(6) Uani d . . . 1 . .
C C1 0.52799(12) 0.5480(2) 0.67758(19) 0.0193(6) Uani d . . . 1 . .
C C2 0.53042(13) 0.4355(2) 0.6627(2) 0.0227(6) Uani d . . . 1 . .
H H2 0.5061 0.4057 0.6033 0.027 Uiso calc U . R 1 . .
C C3 0.56778(14) 0.3660(3) 0.7329(2) 0.0274(7) Uani d . . . 1 . .
H H3 0.5698 0.2902 0.7208 0.033 Uiso calc U . R 1 . .
C C4 0.60192(13) 0.4085(3) 0.8205(2) 0.0275(7) Uani d . . . 1 . .
H H4 0.6276 0.3618 0.8685 0.033 Uiso calc U . R 1 . .
C C5 0.59866(13) 0.5192(3) 0.8379(2) 0.0255(6) Uani d . . . 1 . .
H H5 0.621 0.5477 0.8987 0.031 Uiso calc U . R 1 . .
C C6 0.56282(12) 0.5887(2) 0.76688(19) 0.0211(6) Uani d . . . 1 . .
H H6 0.562 0.6648 0.7791 0.025 Uiso calc U . R 1 . .
C C7 0.39425(12) 0.5045(2) 0.49982(19) 0.0183(5) Uani d . . . 1 . .
C C8 0.40006(12) 0.4262(2) 0.43489(19) 0.0202(6) Uani d . . . 1 . .
C C9 0.44983(14) 0.4380(3) 0.3855(2) 0.0269(6) Uani d . . . 1 . .
H H9A 0.4379 0.4987 0.3404 0.04 Uiso calc U . R 1 . .
H H9B 0.452 0.3702 0.3517 0.04 Uiso calc U . R 1 . .
H H9C 0.4919 0.4528 0.4322 0.04 Uiso calc U . R 1 . .
C C10 0.35860(12) 0.3373(2) 0.4171(2) 0.0238(6) Uani d . . . 1 . .
H H10 0.3619 0.2836 0.3729 0.029 Uiso calc U . R 1 . .
C C11 0.31230(12) 0.3242(2) 0.4620(2) 0.0242(6) Uani d . . . 1 . .
C C12 0.26632(15) 0.2275(3) 0.4386(3) 0.0388(9) Uani d . . . 1 . .
H H12A 0.2584 0.2023 0.4962 0.058 Uiso calc U . R 1 . .
H H12B 0.2854 0.1681 0.4125 0.058 Uiso calc U . R 1 . .
H H12C 0.2256 0.2499 0.3922 0.058 Uiso calc U . R 1 . .
C C13 0.30862(13) 0.4031(3) 0.5267(2) 0.0257(6) Uani d . . . 1 . .
H H13 0.2776 0.3948 0.5584 0.031 Uiso calc U . R 1 . .
C C14 0.34886(13) 0.4941(2) 0.5467(2) 0.0211(6) Uani d . . . 1 . .
C C15 0.34271(16) 0.5801(3) 0.6161(2) 0.0324(7) Uani d . . . 1 . .
H H15A 0.3816 0.5801 0.6714 0.049 Uiso calc U . R 1 . .
H H15B 0.3052 0.5639 0.6361 0.049 Uiso calc U . R 1 . .
H H15C 0.3373 0.6521 0.5859 0.049 Uiso calc U . R 1 . .
C C16 0.56817(12) 0.7921(2) 0.63576(17) 0.0155(5) Uani d . . . 1 . .
C C17 0.62853(12) 0.7550(2) 0.63488(18) 0.0175(5) Uani d . . . 1 . .
C C18 0.63690(13) 0.6493(2) 0.5874(2) 0.0219(6) Uani d . . . 1 . .
H H18A 0.6431 0.5889 0.6325 0.033 Uiso calc U . R 1 . .
H H18B 0.6746 0.6551 0.5658 0.033 Uiso calc U . R 1 . .
H H18C 0.5985 0.6356 0.5331 0.033 Uiso calc U . R 1 . .
C C19 0.68274(13) 0.8161(2) 0.6835(2) 0.0220(6) Uani d . . . 1 . .
H H19 0.724 0.7924 0.6835 0.026 Uiso calc U . R 1 . .
C C20 0.67763(13) 0.9108(2) 0.73198(19) 0.0232(6) Uani d . . . 1 . .
C C21 0.73629(15) 0.9806(3) 0.7795(2) 0.0341(8) Uani d . . . 1 . .
H H21A 0.7341 1.0484 0.7436 0.051 Uiso calc U . R 1 . .
H H21B 0.7753 0.9403 0.7815 0.051 Uiso calc U . R 1 . .
H H21C 0.7373 0.9981 0.844 0.051 Uiso calc U . R 1 . .
C C22 0.61781(14) 0.9411(2) 0.73630(19) 0.0232(6) Uani d . . . 1 . .
H H22 0.6145 1.004 0.7717 0.028 Uiso calc U . R 1 . .
C C23 0.56209(13) 0.8819(2) 0.68999(18) 0.0198(6) Uani d . . . 1 . .
C C24 0.49900(14) 0.9142(3) 0.7036(2) 0.0293(7) Uani d . . . 1 . .
H H24A 0.5006 0.8977 0.7685 0.044 Uiso calc U . R 1 . .
H H24B 0.4638 0.8731 0.6594 0.044 Uiso calc U . R 1 . .
H H24C 0.4918 0.9926 0.6918 0.044 Uiso calc U . R 1 . .
C C25 0.50860(12) 0.9557(2) 0.47317(18) 0.0170(5) Uani d . . . 1 . .
C C26 0.56984(13) 0.9540(2) 0.46178(18) 0.0193(6) Uani d . . . 1 . .
C C27 0.59212(14) 0.8549(2) 0.4213(2) 0.0239(6) Uani d . . . 1 . .
H H27A 0.579 0.7887 0.4473 0.036 Uiso calc U . R 1 . .
H H27B 0.6391 0.8564 0.4378 0.036 Uiso calc U . R 1 . .
H H27C 0.5728 0.855 0.3525 0.036 Uiso calc U . R 1 . .
C C28 0.60759(14) 1.0479(2) 0.4824(2) 0.0237(6) Uani d . . . 1 . .
H H28 0.6494 1.0463 0.4765 0.028 Uiso calc U . R 1 . .
C C29 0.58574(14) 1.1439(2) 0.5114(2) 0.0263(7) Uani d . . . 1 . .
C C30 0.62892(18) 1.2434(3) 0.5368(3) 0.0464(10) Uani d . . . 1 . .
H H30A 0.6572 1.2371 0.6022 0.07 Uiso calc U . R 1 . .
H H30B 0.6025 1.3093 0.5301 0.07 Uiso calc U . R 1 . .
H H30C 0.655 1.2481 0.4945 0.07 Uiso calc U . R 1 . .
C C31 0.52298(14) 1.1460(2) 0.5153(2) 0.0260(6) Uani d . . . 1 . .
H H31 0.5067 1.212 0.5324 0.031 Uiso calc U . R 1 . .
C C32 0.48343(13) 1.0541(2) 0.49500(19) 0.0202(6) Uani d . . . 1 . .
C C33 0.41399(13) 1.0602(3) 0.4908(2) 0.0272(7) Uani d . . . 1 . .
H H33A 0.4054 1.1318 0.5136 0.041 Uiso calc U . R 1 . .
H H33B 0.4051 1.0028 0.5307 0.041 Uiso calc U . R 1 . .
H H33C 0.3863 1.05 0.4255 0.041 Uiso calc U . R 1 . .
C C34 0.46848(11) 0.7774(2) 0.49546(17) 0.0150(5) Uani d . . . 1 . .
C C35 0.41777(12) 0.6902(2) 0.45725(19) 0.0164(5) Uani d . . . 1 . .
C C36 0.34426(12) 0.7866(2) 0.33071(19) 0.0183(5) Uani d . . . 1 . .
C C37 0.29587(13) 0.8474(2) 0.34953(19) 0.0228(6) Uani d . . . 1 . .
C C38 0.27182(16) 0.8152(3) 0.4294(2) 0.0385(9) Uani d . . . 1 . .
H H38A 0.2345 0.8603 0.4278 0.058 Uiso calc U . R 1 . .
H H38B 0.306 0.8263 0.4896 0.058 Uiso calc U . R 1 . .
H H38C 0.2592 0.738 0.4229 0.058 Uiso calc U . R 1 . .
C C39 0.27056(14) 0.9381(2) 0.2938(2) 0.0279(7) Uani d . . . 1 . .
H H39 0.2383 0.9804 0.3074 0.034 Uiso calc U . R 1 . .
C C40 0.29133(15) 0.9679(3) 0.2193(2) 0.0328(8) Uani d . . . 1 . .
C C41 0.26359(19) 1.0679(3) 0.1604(3) 0.0513(11) Uani d . . . 1 . .
H H41A 0.2286 1.098 0.1806 0.077 Uiso calc U . R 1 . .
H H41B 0.2469 1.0473 0.0936 0.077 Uiso calc U . R 1 . .
H H41C 0.2974 1.1231 0.169 0.077 Uiso calc U . R 1 . .
C C42 0.33762(15) 0.9033(3) 0.1995(2) 0.0335(8) Uani d . . . 1 . .
H H42 0.3514 0.9222 0.1474 0.04 Uiso calc U . R 1 . .
C C43 0.36466(13) 0.8115(2) 0.25362(19) 0.0233(6) Uani d . . . 1 . .
C C44 0.41570(14) 0.7445(3) 0.2324(2) 0.0338(8) Uani d . . . 1 . .
H H44A 0.4565 0.7532 0.2835 0.051 Uiso calc U . R 1 . .
H H44B 0.4208 0.7691 0.1728 0.051 Uiso calc U . R 1 . .
H H44C 0.4031 0.6673 0.227 0.051 Uiso calc U . R 1 . .
N N1 0.43570(10) 0.59922(18) 0.51641(15) 0.0181(5) Uani d . . . 1 . .
N N2 0.51078(10) 0.73499(18) 0.58035(15) 0.0172(5) Uani d . . . 1 . .
N N3 0.46612(10) 0.86526(18) 0.44957(15) 0.0181(5) Uani d . . . 1 . .
N N4 0.36678(10) 0.69168(19) 0.38657(15) 0.0186(5) Uani d . . . 1 . .

loop_
_atom_site_aniso_label
_atom_site_aniso_U_11
_atom_site_aniso_U_22
_atom_site_aniso_U_33
_atom_site_aniso_U_12
_atom_site_aniso_U_13
_atom_site_aniso_U_23
B1 0.0181(14) 0.0159(15) 0.0179(15) 0.0032(11) 0.0050(11) 0.0025(11)
C1 0.0135(12) 0.0223(15) 0.0217(14) -0.0006(10) 0.0049(10) 0.0055(11)
C2 0.0212(13) 0.0224(16) 0.0215(15) -0.0009(11) 0.0024(11) 0.0068(11)
C3 0.0282(15) 0.0211(16) 0.0322(17) 0.0050(12) 0.0088(13) 0.0099(13)
C4 0.0188(14) 0.0357(19) 0.0255(16) 0.0047(12) 0.0038(11) 0.0166(13)
C5 0.0203(14) 0.0362(19) 0.0184(14) -0.0011(12) 0.0039(11) 0.0075(12)
C6 0.0206(13) 0.0229(15) 0.0198(14) -0.0003(11) 0.0065(11) 0.0043(11)
C7 0.0154(12) 0.0148(14) 0.0210(14) -0.0022(10) 0.0006(10) 0.0057(10)
C8 0.0161(12) 0.0175(14) 0.0247(15) -0.0007(10) 0.0032(10) 0.0025(11)
C9 0.0275(15) 0.0232(16) 0.0329(17) -0.0007(12) 0.0134(13) 0.0010(13)
C10 0.0177(13) 0.0152(14) 0.0335(17) 0.0026(10) 0.0009(11) -0.0009(12)
C11 0.0140(12) 0.0167(14) 0.0364(17) -0.0026(10) 0.0003(11) 0.0077(12)
C12 0.0216(15) 0.0237(18) 0.067(3) -0.0072(13) 0.0086(15) 0.0033(16)
C13 0.0178(13) 0.0292(17) 0.0301(16) -0.0001(11) 0.0076(12) 0.0116(13)
C14 0.0216(13) 0.0198(15) 0.0212(14) 0.0011(11) 0.0059(11) 0.0069(11)
C15 0.0407(18) 0.0351(19) 0.0250(16) -0.0011(15) 0.0156(14) -0.0002(14)
C16 0.0166(12) 0.0166(14) 0.0114(12) -0.0035(10) 0.0017(9) 0.0006(9)
C17 0.0186(12) 0.0188(14) 0.0121(12) -0.0011(10) 0.0008(9) 0.0028(10)
C18 0.0223(14) 0.0207(15) 0.0235(15) 0.0022(11) 0.0085(11) 0.0009(11)
C19 0.0165(12) 0.0253(16) 0.0218(15) -0.0003(11) 0.0027(10) 0.0049(12)
C20 0.0230(14) 0.0226(15) 0.0169(14) -0.0061(11) -0.0036(11) 0.0024(11)
C21 0.0269(16) 0.0340(19) 0.0308(18) -0.0110(14) -0.0056(12) -0.0005(14)
C22 0.0314(15) 0.0171(15) 0.0174(14) -0.0030(11) 0.0028(11) -0.0033(11)
C23 0.0216(13) 0.0215(15) 0.0146(13) -0.0004(11) 0.0033(10) 0.0001(10)
C24 0.0298(16) 0.0303(18) 0.0291(17) 0.0037(13) 0.0111(13) -0.0037(13)
C25 0.0205(12) 0.0151(13) 0.0133(12) -0.0014(10) 0.0025(10) 0.0015(10)
C26 0.0221(13) 0.0183(14) 0.0152(13) 0.0007(10) 0.0026(10) 0.0012(10)
C27 0.0259(14) 0.0227(16) 0.0255(15) 0.0013(12) 0.0117(12) -0.0005(12)
C28 0.0233(14) 0.0243(16) 0.0247(15) -0.0046(11) 0.0095(11) 0.0010(12)
C29 0.0279(15) 0.0191(16) 0.0333(17) -0.0078(12) 0.0115(13) -0.0029(12)
C30 0.043(2) 0.027(2) 0.073(3) -0.0186(16) 0.0253(19) -0.0148(18)
C31 0.0312(16) 0.0143(15) 0.0333(17) -0.0008(11) 0.0114(13) -0.0022(12)
C32 0.0216(13) 0.0164(14) 0.0221(14) -0.0002(10) 0.0062(11) 0.0029(11)
C33 0.0229(14) 0.0213(16) 0.0381(18) 0.0021(12) 0.0108(12) 0.0015(13)
C34 0.0131(11) 0.0174(13) 0.0129(12) 0.0007(9) 0.0019(9) -0.0002(10)
C35 0.0161(12) 0.0141(13) 0.0183(13) 0.0008(10) 0.0045(10) -0.0001(10)
C36 0.0152(12) 0.0188(14) 0.0161(13) -0.0016(10) -0.0018(9) 0.0018(10)
C37 0.0198(13) 0.0257(16) 0.0195(14) 0.0002(11) 0.0013(10) 0.0014(11)
C38 0.0321(18) 0.056(2) 0.0311(18) 0.0129(16) 0.0155(14) 0.0101(16)
C39 0.0220(14) 0.0255(17) 0.0305(17) 0.0059(12) 0.0001(12) 0.0018(13)
C40 0.0282(16) 0.0276(18) 0.0346(18) 0.0003(13) -0.0011(13) 0.0144(14)
C41 0.046(2) 0.045(2) 0.055(3) 0.0082(18) 0.0045(18) 0.033(2)
C42 0.0283(16) 0.046(2) 0.0237(16) -0.0019(14) 0.0045(13) 0.0154(14)
C43 0.0196(13) 0.0293(17) 0.0173(14) -0.0025(12) 0.0007(10) 0.0042(11)
C44 0.0272(16) 0.052(2) 0.0233(16) 0.0045(15) 0.0095(13) 0.0012(15)
N1 0.0176(11) 0.0119(11) 0.0204(12) -0.0018(8) 0.0000(9) 0.0030(9)
N2 0.0167(10) 0.0174(12) 0.0139(11) -0.0009(8) -0.0002(8) 0.0006(9)
N3 0.0184(11) 0.0161(12) 0.0186(12) -0.0004(9) 0.0043(9) -0.0003(9)
N4 0.0167(10) 0.0173(12) 0.0196(12) -0.0012(9) 0.0027(9) 0.0022(9)

_geom_special_details            
;

All esds (except the esd in the dihedral angle between two l.s. planes)
are estimated using the full covariance matrix.  The cell esds are taken
into account individually in the estimation of esds in distances, angles
and torsion angles; correlations between esds in cell parameters are only
used when they are defined by crystal symmetry.  An approximate (isotropic)
treatment of cell esds is used for estimating esds involving l.s. planes.
;

loop_
_geom_bond_atom_site_label_1
_geom_bond_atom_site_label_2
_geom_bond_site_symmetry_2
_geom_bond_distance
_geom_bond_publ_flag
B1 N1 . 1.433(4) ?
B1 N2 . 1.449(4) ?
B1 C1 . 1.558(4) ?
C1 C2 . 1.397(4) ?
C1 C6 . 1.401(4) ?
C2 C3 . 1.396(4) ?
C3 C4 . 1.384(4) ?
C4 C5 . 1.385(5) ?
C5 C6 . 1.392(4) ?
C7 C14 . 1.393(4) ?
C7 C8 . 1.398(4) ?
C7 N1 . 1.445(3) ?
C8 C10 . 1.389(4) ?
C8 C9 . 1.507(4) ?
C10 C11 . 1.393(4) ?
C11 C13 . 1.387(4) ?
C11 C12 . 1.521(4) ?
C13 C14 . 1.393(4) ?
C14 C15 . 1.514(4) ?
C16 C23 . 1.396(4) ?
C16 C17 . 1.404(4) ?
C16 N2 . 1.447(3) ?
C17 C19 . 1.396(4) ?
C17 C18 . 1.514(4) ?
C19 C20 . 1.390(4) ?
C20 C22 . 1.384(4) ?
C20 C21 . 1.518(4) ?
C22 C23 . 1.400(4) ?
C23 C24 . 1.514(4) ?
C25 C32 . 1.405(4) ?
C25 C26 . 1.407(4) ?
C25 N3 . 1.417(3) ?
C26 C28 . 1.392(4) ?
C26 C27 . 1.505(4) ?
C28 C29 . 1.389(4) ?
C29 C31 . 1.396(4) ?
C29 C30 . 1.514(4) ?
C31 C32 . 1.394(4) ?
C32 C33 . 1.506(4) ?
C34 N3 . 1.267(3) ?
C34 N2 . 1.411(3) ?
C34 C35 . 1.516(4) ?
C35 N4 . 1.270(3) ?
C35 N1 . 1.398(3) ?
C36 C43 . 1.396(4) ?
C36 C37 . 1.396(4) ?
C36 N4 . 1.424(4) ?
C37 C39 . 1.393(4) ?
C37 C38 . 1.503(4) ?
C39 C40 . 1.379(5) ?
C40 C42 . 1.390(5) ?
C40 C41 . 1.517(4) ?
C42 C43 . 1.400(4) ?
C43 C44 . 1.501(4) ?

loop_
_geom_angle_atom_site_label_1
_geom_angle_atom_site_label_2
_geom_angle_atom_site_label_3
_geom_angle_site_symmetry_1
_geom_angle_site_symmetry_3
_geom_angle
_geom_angle_publ_flag
N1 B1 N2 . . 107.2(2) ?
N1 B1 C1 . . 127.3(3) ?
N2 B1 C1 . . 125.4(2) ?
C2 C1 C6 . . 117.7(3) ?
C2 C1 B1 . . 120.2(3) ?
C6 C1 B1 . . 121.9(3) ?
C3 C2 C1 . . 121.5(3) ?
C4 C3 C2 . . 119.5(3) ?
C3 C4 C5 . . 120.0(3) ?
C4 C5 C6 . . 120.3(3) ?
C5 C6 C1 . . 120.8(3) ?
C14 C7 C8 . . 121.6(2) ?
C14 C7 N1 . . 119.9(3) ?
C8 C7 N1 . . 118.5(2) ?
C10 C8 C7 . . 118.1(3) ?
C10 C8 C9 . . 120.9(3) ?
C7 C8 C9 . . 121.0(2) ?
C8 C10 C11 . . 122.1(3) ?
C13 C11 C10 . . 117.9(3) ?
C13 C11 C12 . . 121.3(3) ?
C10 C11 C12 . . 120.7(3) ?
C11 C13 C14 . . 122.2(3) ?
C13 C14 C7 . . 118.1(3) ?
C13 C14 C15 . . 121.0(3) ?
C7 C14 C15 . . 121.0(3) ?
C23 C16 C17 . . 121.6(2) ?
C23 C16 N2 . . 119.1(2) ?
C17 C16 N2 . . 119.3(2) ?
C19 C17 C16 . . 118.1(2) ?
C19 C17 C18 . . 119.4(2) ?
C16 C17 C18 . . 122.4(2) ?
C20 C19 C17 . . 121.4(3) ?
C22 C20 C19 . . 118.8(2) ?
C22 C20 C21 . . 120.1(3) ?
C19 C20 C21 . . 121.0(3) ?
C20 C22 C23 . . 122.0(3) ?
C16 C23 C22 . . 117.7(2) ?
C16 C23 C24 . . 122.9(3) ?
C22 C23 C24 . . 119.3(3) ?
C32 C25 C26 . . 120.1(2) ?
C32 C25 N3 . . 116.8(2) ?
C26 C25 N3 . . 122.4(2) ?
C28 C26 C25 . . 119.0(3) ?
C28 C26 C27 . . 120.5(3) ?
C25 C26 C27 . . 120.3(2) ?
C29 C28 C26 . . 121.8(3) ?
C28 C29 C31 . . 118.1(3) ?
C28 C29 C30 . . 120.5(3) ?
C31 C29 C30 . . 121.4(3) ?
C32 C31 C29 . . 122.0(3) ?
C31 C32 C25 . . 118.6(3) ?
C31 C32 C33 . . 121.3(3) ?
C25 C32 C33 . . 120.0(3) ?
N3 C34 N2 . . 134.5(2) ?
N3 C34 C35 . . 119.7(2) ?
N2 C34 C35 . . 105.8(2) ?
N4 C35 N1 . . 122.2(2) ?
N4 C35 C34 . . 130.4(2) ?
N1 C35 C34 . . 107.3(2) ?
C43 C36 C37 . . 120.9(2) ?
C43 C36 N4 . . 121.3(2) ?
C37 C36 N4 . . 117.4(2) ?
C39 C37 C36 . . 119.2(3) ?
C39 C37 C38 . . 120.7(3) ?
C36 C37 C38 . . 120.1(3) ?
C40 C39 C37 . . 121.5(3) ?
C39 C40 C42 . . 118.2(3) ?
C39 C40 C41 . . 120.4(3) ?
C42 C40 C41 . . 121.4(3) ?
C40 C42 C43 . . 122.5(3) ?
C36 C43 C42 . . 117.6(3) ?
C36 C43 C44 . . 120.8(3) ?
C42 C43 C44 . . 121.6(3) ?
C35 N1 B1 . . 109.7(2) ?
C35 N1 C7 . . 119.7(2) ?
B1 N1 C7 . . 130.0(2) ?
C34 N2 C16 . . 122.7(2) ?
C34 N2 B1 . . 109.7(2) ?
C16 N2 B1 . . 127.3(2) ?
C34 N3 C25 . . 128.1(2) ?
C35 N4 C36 . . 123.2(2) ?

_shelx_res_file                  
;


    rei406s.res created by SHELXL-2014/7

TITL rei406s in Cc
CELL 0.71073 21.93100 12.23820 14.93960 90.0000 108.5636 90.0000
ZERR 4.00 0.00260 0.00170 0.00200 0.0000 0.0042 0.0000
LATT -7
SYMM X, -Y, 1/2+Z
SFAC C  H  B  N
UNIT 176  196  4  16
L.S. 10
ACTA
BOND
FMAP 2
PLAN 5
SIZE 0.24 0.39 0.40
TEMP -170
WGHT    0.054900
FVAR       0.10969
B1    3    0.491621    0.624749    0.594626    11.00000    0.01814    0.01585 =
         0.01790    0.00246    0.00499    0.00323
C1    1    0.527990    0.547951    0.677581    11.00000    0.01346    0.02230 =
         0.02165    0.00554    0.00486   -0.00059
C2    1    0.530417    0.435534    0.662658    11.00000    0.02124    0.02239 =
         0.02146    0.00675    0.00240   -0.00093
AFIX  43
H2    2    0.506088    0.405707    0.603326    11.00000   -1.20000
AFIX   0
C3    1    0.567780    0.366048    0.732948    11.00000    0.02823    0.02110 =
         0.03220    0.00989    0.00877    0.00504
AFIX  43
H3    2    0.569763    0.290154    0.720807    11.00000   -1.20000
AFIX   0
C4    1    0.601916    0.408515    0.820460    11.00000    0.01885    0.03572 =
         0.02552    0.01658    0.00384    0.00472
AFIX  43
H4    2    0.627574    0.361768    0.868537    11.00000   -1.20000
AFIX   0
C5    1    0.598660    0.519159    0.837919    11.00000    0.02031    0.03621 =
         0.01843    0.00751    0.00388   -0.00110
AFIX  43
H5    2    0.620991    0.547712    0.898662    11.00000   -1.20000
AFIX   0
C6    1    0.562820    0.588710    0.766875    11.00000    0.02060    0.02292 =
         0.01980    0.00428    0.00647   -0.00034
AFIX  43
H6    2    0.561965    0.664780    0.779090    11.00000   -1.20000
AFIX   0
C7    1    0.394249    0.504485    0.499817    11.00000    0.01542    0.01485 =
         0.02096    0.00566    0.00061   -0.00223
C8    1    0.400063    0.426207    0.434894    11.00000    0.01613    0.01752 =
         0.02474    0.00246    0.00325   -0.00071
C9    1    0.449833    0.438021    0.385487    11.00000    0.02749    0.02316 =
         0.03288    0.00105    0.01343   -0.00073
AFIX 137
H9A   2    0.437937    0.498667    0.340419    11.00000   -1.50000
H9B   2    0.452049    0.370246    0.351722    11.00000   -1.50000
H9C   2    0.491884    0.452834    0.432183    11.00000   -1.50000
AFIX   0
C10   1    0.358603    0.337256    0.417081    11.00000    0.01765    0.01523 =
         0.03352   -0.00093    0.00087    0.00257
AFIX  43
H10   2    0.361918    0.283647    0.372873    11.00000   -1.20000
AFIX   0
C11   1    0.312301    0.324158    0.461997    11.00000    0.01395    0.01671 =
         0.03638    0.00769    0.00032   -0.00257
C12   1    0.266323    0.227540    0.438647    11.00000    0.02162    0.02366 =
         0.06725    0.00334    0.00856   -0.00723
AFIX 137
H12A  2    0.258403    0.202326    0.496223    11.00000   -1.50000
H12B  2    0.285354    0.168082    0.412480    11.00000   -1.50000
H12C  2    0.225581    0.249948    0.392190    11.00000   -1.50000
AFIX   0
C13   1    0.308624    0.403084    0.526671    11.00000    0.01779    0.02919 =
         0.03005    0.01157    0.00757   -0.00008
AFIX  43
H13   2    0.277624    0.394817    0.558408    11.00000   -1.20000
AFIX   0
C14   1    0.348859    0.494094    0.546671    11.00000    0.02162    0.01978 =
         0.02124    0.00693    0.00594    0.00108
C15   1    0.342712    0.580146    0.616121    11.00000    0.04067    0.03513 =
         0.02505   -0.00022    0.01560   -0.00107
AFIX 137
H15A  2    0.381597    0.580103    0.671372    11.00000   -1.50000
H15B  2    0.305216    0.563885    0.636053    11.00000   -1.50000
H15C  2    0.337344    0.652144    0.585887    11.00000   -1.50000
AFIX   0
C16   1    0.568169    0.792118    0.635763    11.00000    0.01660    0.01657 =
         0.01139    0.00061    0.00166   -0.00349
C17   1    0.628534    0.755012    0.634883    11.00000    0.01863    0.01884 =
         0.01211    0.00276    0.00085   -0.00112
C18   1    0.636904    0.649319    0.587393    11.00000    0.02235    0.02070 =
         0.02348    0.00093    0.00846    0.00222
AFIX 137
H18A  2    0.643084    0.588907    0.632470    11.00000   -1.50000
H18B  2    0.674567    0.655062    0.565830    11.00000   -1.50000
H18C  2    0.598477    0.635589    0.533144    11.00000   -1.50000
AFIX   0
C19   1    0.682736    0.816103    0.683508    11.00000    0.01653    0.02532 =
         0.02181    0.00495    0.00267   -0.00026
AFIX  43
H19   2    0.723980    0.792425    0.683463    11.00000   -1.20000
AFIX   0
C20   1    0.677630    0.910838    0.731982    11.00000    0.02303    0.02264 =
         0.01692    0.00236   -0.00363   -0.00608
C21   1    0.736290    0.980579    0.779478    11.00000    0.02692    0.03403 =
         0.03084   -0.00052   -0.00560   -0.01103
AFIX 137
H21A  2    0.734084    1.048355    0.743648    11.00000   -1.50000
H21B  2    0.775322    0.940289    0.781488    11.00000   -1.50000
H21C  2    0.737323    0.998101    0.843953    11.00000   -1.50000
AFIX   0
C22   1    0.617811    0.941126    0.736299    11.00000    0.03142    0.01709 =
         0.01741   -0.00328    0.00277   -0.00301
AFIX  43
H22   2    0.614475    1.004001    0.771743    11.00000   -1.20000
AFIX   0
C23   1    0.562089    0.881862    0.689989    11.00000    0.02160    0.02153 =
         0.01463    0.00013    0.00326   -0.00044
C24   1    0.499004    0.914178    0.703624    11.00000    0.02980    0.03032 =
         0.02906   -0.00373    0.01112    0.00375
AFIX 137
H24A  2    0.500583    0.897685    0.768515    11.00000   -1.50000
H24B  2    0.463785    0.873136    0.659405    11.00000   -1.50000
H24C  2    0.491803    0.992636    0.691780    11.00000   -1.50000
AFIX   0
C25   1    0.508598    0.955709    0.473171    11.00000    0.02052    0.01511 =
         0.01333    0.00149    0.00249   -0.00139
C26   1    0.569838    0.954006    0.461783    11.00000    0.02214    0.01832 =
         0.01516    0.00121    0.00261    0.00068
C27   1    0.592121    0.854884    0.421326    11.00000    0.02587    0.02274 =
         0.02547   -0.00051    0.01173    0.00126
AFIX 137
H27A  2    0.579013    0.788709    0.447319    11.00000   -1.50000
H27B  2    0.639089    0.856404    0.437842    11.00000   -1.50000
H27C  2    0.572776    0.854976    0.352467    11.00000   -1.50000
AFIX   0
C28   1    0.607587    1.047923    0.482428    11.00000    0.02329    0.02429 =
         0.02472    0.00104    0.00953   -0.00457
AFIX  43
H28   2    0.649443    1.046304    0.476510    11.00000   -1.20000
AFIX   0
C29   1    0.585738    1.143929    0.511441    11.00000    0.02785    0.01907 =
         0.03328   -0.00294    0.01149   -0.00776
C30   1    0.628916    1.243384    0.536796    11.00000    0.04324    0.02743 =
         0.07331   -0.01483    0.02529   -0.01856
AFIX 137
H30A  2    0.657231    1.237071    0.602218    11.00000   -1.50000
H30B  2    0.602461    1.309300    0.530094    11.00000   -1.50000
H30C  2    0.654999    1.248142    0.494484    11.00000   -1.50000
AFIX   0
C31   1    0.522977    1.145995    0.515333    11.00000    0.03116    0.01429 =
         0.03332   -0.00221    0.01135   -0.00082
AFIX  43
H31   2    0.506744    1.212048    0.532354    11.00000   -1.20000
AFIX   0
C32   1    0.483428    1.054077    0.495002    11.00000    0.02162    0.01640 =
         0.02207    0.00288    0.00622   -0.00022
C33   1    0.413992    1.060185    0.490808    11.00000    0.02290    0.02132 =
         0.03813    0.00150    0.01078    0.00206
AFIX 137
H33A  2    0.405413    1.131816    0.513583    11.00000   -1.50000
H33B  2    0.405097    1.002752    0.530654    11.00000   -1.50000
H33C  2    0.386279    1.049964    0.425458    11.00000   -1.50000
AFIX   0
C34   1    0.468484    0.777445    0.495456    11.00000    0.01307    0.01744 =
         0.01288   -0.00015    0.00191    0.00068
C35   1    0.417774    0.690180    0.457255    11.00000    0.01613    0.01407 =
         0.01831   -0.00005    0.00452    0.00079
C36   1    0.344260    0.786643    0.330709    11.00000    0.01521    0.01877 =
         0.01607    0.00181   -0.00175   -0.00156
C37   1    0.295866    0.847419    0.349525    11.00000    0.01976    0.02573 =
         0.01950    0.00143    0.00127    0.00015
C38   1    0.271824    0.815202    0.429421    11.00000    0.03213    0.05612 =
         0.03107    0.01012    0.01548    0.01288
AFIX 137
H38A  2    0.234546    0.860266    0.427783    11.00000   -1.50000
H38B  2    0.306012    0.826298    0.489636    11.00000   -1.50000
H38C  2    0.259237    0.738036    0.422941    11.00000   -1.50000
AFIX   0
C39   1    0.270557    0.938126    0.293777    11.00000    0.02196    0.02551 =
         0.03047    0.00179    0.00007    0.00587
AFIX  43
H39   2    0.238268    0.980438    0.307377    11.00000   -1.20000
AFIX   0
C40   1    0.291328    0.967890    0.219268    11.00000    0.02819    0.02765 =
         0.03457    0.01439   -0.00108    0.00032
C41   1    0.263590    1.067914    0.160419    11.00000    0.04552    0.04486 =
         0.05541    0.03266    0.00447    0.00820
AFIX 137
H41A  2    0.228633    1.097955    0.180565    11.00000   -1.50000
H41B  2    0.246865    1.047301    0.093644    11.00000   -1.50000
H41C  2    0.297351    1.123109    0.169030    11.00000   -1.50000
AFIX   0
C42   1    0.337615    0.903307    0.199544    11.00000    0.02831    0.04569 =
         0.02370    0.01537    0.00448   -0.00191
AFIX  43
H42   2    0.351428    0.922155    0.147384    11.00000   -1.20000
AFIX   0
C43   1    0.364661    0.811533    0.253618    11.00000    0.01963    0.02933 =
         0.01728    0.00424    0.00075   -0.00246
C44   1    0.415702    0.744453    0.232359    11.00000    0.02725    0.05190 =
         0.02325    0.00124    0.00947    0.00446
AFIX 137
H44A  2    0.456521    0.753179    0.283455    11.00000   -1.50000
H44B  2    0.420849    0.769080    0.172758    11.00000   -1.50000
H44C  2    0.403052    0.667316    0.226987    11.00000   -1.50000
AFIX   0
N1    4    0.435696    0.599219    0.516410    11.00000    0.01756    0.01189 =
         0.02044    0.00298    0.00001   -0.00182
N2    4    0.510785    0.734995    0.580353    11.00000    0.01672    0.01738 =
         0.01389    0.00061   -0.00017   -0.00094
N3    4    0.466125    0.865262    0.449569    11.00000    0.01841    0.01607 =
         0.01863   -0.00035    0.00428   -0.00037
N4    4    0.366781    0.691680    0.386573    11.00000    0.01666    0.01733 =
         0.01959    0.00219    0.00272   -0.00120
HKLF 4

REM  rei406s in Cc
REM R1 =  0.0601 for    8183 Fo > 4sig(Fo)  and  0.1009 for all   11929 data
REM    454 parameters refined using      2 restraints

END

WGHT      0.0543      0.0000

REM Highest difference peak  0.277,  deepest hole -0.302,  1-sigma level  0.053
Q1    1   0.5997  1.0866  0.5077  11.00000  0.05    0.28
Q2    1   0.6504  0.8123  0.6454  11.00000  0.05    0.26
Q3    1   0.5785  1.0128  0.4545  11.00000  0.05    0.25
Q4    1   0.3600  0.3256  0.4757  11.00000  0.05    0.25
Q5    1   0.5387  0.9815  0.4511  11.00000  0.05    0.24
;
_shelx_res_checksum              10323
